# Supplementary material for: Association Between Gut Microbiota and HIV Infection Risk: Insights from Mendelian Randomization and 16S rRNA Amplicon Sequencing
Source: Microorganisms. 2026 Mar 15;14(3):667. doi: 10.3390/microorganisms14030667 (PMC13029254; doi:10.3390/microorganisms14030667)
Supplement: Supplementary file 1 [file microorganisms-14-00667-s001.zip]

Archive with 4 entries (4 files):
- Supplementary Figure 1.pdf
- Supplementary Figure 2.pdf
- Supplementary Figure 3.pdf
- Supplementary Tables.xlsx
