# Supplementary material for: Association Between Gut Microbiota and HIV Infection Risk: Insights from Mendelian Randomization and 16S rRNA Amplicon Sequencing
Source: Microorganisms. 2026 Mar 15;14(3):667. doi: 10.3390/microorganisms14030667 (PMC13029254; doi:10.3390/microorganisms14030667)
Supplement: Supplementary file 1 [file microorganisms-14-00667-s001.zip › Supplementary Tables.xlsx]

## Sheet: Notes
Supplementary tables	Description
Table S1	Data sources in this study
Table S2	Instruments variables for gut microbiota taxa selected at the genome-wide significance threshold (p < 5 × 10⁻⁸)
Table S3	The causal relationships between gut microbiota and HIV infection with the UVMR analysis method
Table S4	The sensitivity analysis results between gut microbiota and HIV infection with MR Egger regression, Cochran’s IVW Q test, and MR-PRESSO analysis
Table S5	The causal relationships between cytokines or metabolites and HIV infection with the UVMR analysis method
Table S6	The sensitivity analysis results between cytokines or metabolites and HIV infection with MR Egger regression, Cochran's IVW Q test, and MR-PRESSO analysis
Table S7	The causal relationships between gut microbiota taxa and cytokines or metabolites with the UVMR analysis method
Table S8	The sensitivity analysis results between gut microbiota taxa and cytokines or metabolites with MR Egger regression, Cochran’s IVW Q test, and MR-PRESSO analysis
Table S9	Results of reverse MR for significant causal relationships between HIV infection and gut microbiota, cytokines and metabolites
Table S10	Mediation analysis results

## Sheet: Table S1
Phenotype		Characteristics	Sample size	Ancestry	Consortium or cohort study	Reference
Gut microbiota	Exposures	5 phyla, 10 classes, 13 orders, 26 families, 48 genera, and 105 species		European	LifeLines	Lopera-Maya EA, Kurilshikov A, van der Graaf A, et al. Effect of host genetics on the gut microbiome in 7,738 participants of the Dutch Microbiome Project. Nat Genet. 2022 Feb;54(2):143-151. doi: 10.1038/s41588-021-00992-y.
Gut microbiota	Exposures	9 phyla, 16 classes, 20 orders, 35 families, 131 genera	18,340 samples from 24 cohorts	USA, Canada, Israel, South Korea, Germany, Denmark, the Netherlands, Belgium, Sweden, Finland and the UK	MiBioGen consortium	Kurilshikov A, Medina-Gomez C, Bacigalupe R, et al. Large-scale association analyses identify host factors influencing human gut microbiome composition. Nat Genet. 2021 Feb;53(2):156-165. doi: 10.1038/s41588-020-00763-1
Inflammatory cytokines	Exposures or candidate mediators	41 cytokines	8,337 individuals	Finnish	three Finnish cohorts (YFS and FINRISK 1997 and 2002)	Ahola-Olli AV, Würtz P, Havulinna AS, et al. Genome-wide Association Study Identifies 27 Loci Influencing Concentrations of Circulating Cytokines and Growth Factors. Am J Hum Genet. 2017 Jan 5;100(1):40-50. doi: 10.1016/j.ajhg.2016.11.007.
Blood metabolites	Exposures or candidate mediators	486 metabolites (309 known metabolites and 177 unknown metabolites）	7,824 adult individuals	European	two European population studies	Shin SY, Fauman EB, Petersen AK, et al. An atlas of genetic influences on human blood metabolites. Nat Genet. 2014 Jun;46(6):543-550. doi: 10.1038/ng.2982.
HIV infected cases and controls	Outcome	Human immunodeficiency virus [HIV] disease	HIV infected cases N1 = 427; controls N2 = 308,727	Finnish	the 7th FinnGen consortuim	Kurki MI, Karjalainen J, Palta P, et al. FinnGen provides genetic insights from a well-phenotyped isolated population. Nature. 2023 Jan;613(7944):508-518. doi: 10.1038/s41586-022-05473-8. Epub 2023 Jan 18. Erratum in: Nature. 2023 Mar;615(7952):E19. doi: 10.1038/s41586-023-05837-8.

## Sheet: Table S2
SNP	effect_allele	other_allele	eaf	beta	se	pval	samplesize	chr	pos	id
rs998451	G	A	0.6571	0.0610382	0.0115892	3.64e-08	16312	2	135429288	c__Actinobacteria.id.419
rs998451	G	A	0.6571	0.0680146	0.0121454	7.44e-09	14915	2	135429288	o__Bifidobacteriales.id.432
rs998451	G	A	0.6571	0.0680146	0.0121454	7.44e-09	14915	2	135429288	f__Bifidobacteriaceae.id.433
rs998451	G	A	0.6571	0.0727391	0.0121982	6.17e-10	14778	2	135429288	g__Bifidobacterium.id.436
rs9941547	A	G	NA	0.0713174	0.0126336	1.72e-08	14808	2	136907682	f__Bifidobacteriaceae.id.433
rs9941547	A	G	NA	0.0713174	0.0126336	1.72e-08	14808	2	136907682	o__Bifidobacteriales.id.432
rs9941547	A	G	NA	0.0721929	0.0126917	1.37e-08	14673	2	136907682	g__Bifidobacterium.id.436
rs9941547	A	G	NA	0.0723357	0.0120508	2.26e-09	16204	2	136907682	c__Actinobacteria.id.419
rs9914071	C	T	0.4056	-0.0822199	0.0144121	1.28e-08	9783	17	10171484	g__Erysipelatoclostridium.id.11381
rs9864379	T	C	0.1133	-0.160521	0.0292752	4.66e-08	5768	3	14306949	g__unknowng__id.1000001215
rs9864379	T	C	0.1133	-0.160521	0.0292752	4.66e-08	5768	3	14306949	o__Gastranaerophilales.id.1591
rs9864379	T	C	0.1133	-0.160521	0.0292752	4.66e-08	5768	3	14306949	f__unknownf__id.1000001214
rs9677760	A	T	0.848883	-0.131506	0.022642	6.32e-09	7727	2	136538939	p__Actinobacteria
rs9677760	A	T	0.848883	-0.131513	0.0226419	6.31e-09	7727	2	136538939	c__Actinobacteria
rs9677760	A	T	0.848384	-0.141955	0.0233234	1.15e-09	7244	2	136538939	g__Bifidobacterium
rs9677760	A	T	0.848482	-0.143156	0.0233437	8.65e-10	7252	2	136538939	o__Bifidobacteriales
rs9677760	A	T	0.848482	-0.143165	0.0233436	8.63e-10	7252	2	136538939	f__Bifidobacteriaceae
rs9669453	A	G	0.06859	-0.125477	0.022385	4.12e-08	15426	12	100558751	f__Streptococcaceae.id.1850
rs9669453	A	G	0.06859	-0.133198	0.0225287	6.45e-09	15229	12	100558751	g__Streptococcus.id.1853
rs961360	G	A	0.114533	0.139472	0.0253502	3.76e-08	7727	2	136393658	p__Actinobacteria
rs961360	G	A	0.114533	0.139483	0.0253502	3.75e-08	7727	2	136393658	c__Actinobacteria
rs961360	G	A	0.115406	0.145799	0.0260796	2.26e-08	7244	2	136393658	g__Bifidobacterium
rs961360	G	A	0.115347	0.146911	0.0261019	1.82e-08	7252	2	136393658	o__Bifidobacteriales
rs961360	G	A	0.115347	0.14695	0.0261019	1.8e-08	7252	2	136393658	f__Bifidobacteriaceae
rs953387	C	A	0.4195	0.0685406	0.0120121	1.2e-08	16313	2	136907170	c__Actinobacteria.id.419
rs950176	G	A	0.4254	0.0699572	0.0126573	3.7e-08	14777	2	136898078	g__Bifidobacterium.id.436
rs950176	G	A	0.4254	0.0696506	0.0125987	3.52e-08	14914	2	136898078	o__Bifidobacteriales.id.432
rs950176	G	A	0.4254	0.0696506	0.0125987	3.52e-08	14914	2	136898078	f__Bifidobacteriaceae.id.433
rs950176	G	A	0.4254	0.0698509	0.0120201	7.48e-09	16311	2	136898078	c__Actinobacteria.id.419
rs9411378	A	C	0.222021	0.115681	0.020263	1.14e-08	7685	9	136145425	f__Coriobacteriaceae
rs9411378	A	C	0.222021	0.115659	0.0202629	1.14e-08	7685	9	136145425	o__Coriobacteriales
rs9411378	A	C	0.22307	0.125284	0.0208526	1.88e-09	7210	9	136145425	g__Collinsella
rs9411378	A	C	0.201358	-0.262809	0.0401989	6.25e-11	2041	9	136145425	s__Bifidobacterium_bifidum
rs935613	T	C	0.19283	0.113493	0.0204056	2.67e-08	7727	2	136022798	c__Actinobacteria
rs935613	T	C	0.19283	0.113489	0.0204056	2.67e-08	7727	2	136022798	p__Actinobacteria
rs935613	T	C	0.3946	0.0841653	0.0131956	3.02e-10	14778	2	136022798	g__Bifidobacterium.id.436
rs935613	T	C	0.3946	0.0840635	0.01313	2.63e-10	14915	2	136022798	o__Bifidobacteriales.id.432
rs935613	T	C	0.3946	0.0840635	0.01313	2.63e-10	14915	2	136022798	f__Bifidobacteriaceae.id.433
rs935613	T	C	0.193194	0.134275	0.0209956	1.6e-10	7244	2	136022798	g__Bifidobacterium
rs935613	T	C	0.19305	0.135642	0.0210139	1.08e-10	7252	2	136022798	o__Bifidobacteriales
rs935613	T	C	0.19305	0.135667	0.0210139	1.07e-10	7252	2	136022798	f__Bifidobacteriaceae
rs935613	T	C	0.3946	0.0825195	0.0125188	6.41e-11	16313	2	136022798	c__Actinobacteria.id.419
rs932206	T	C	0.634088	-0.103463	0.0189082	4.45e-08	7244	2	136825272	g__Bifidobacterium
rs932206	T	C	0.634171	-0.103924	0.0189175	3.94e-08	7252	2	136825272	o__Bifidobacteriales
rs932206	T	C	0.634171	-0.103944	0.0189175	3.92e-08	7252	2	136825272	f__Bifidobacteriaceae
rs932206	C	T	0.5616	0.0759471	0.0115151	5.45e-11	16182	2	136825272	c__Actinobacteria.id.419
rs932206	C	T	0.5616	0.0817008	0.0120673	1.88e-11	14795	2	136825272	f__Bifidobacteriaceae.id.433
rs932206	C	T	0.5616	0.0817008	0.0120673	1.88e-11	14795	2	136825272	o__Bifidobacteriales.id.432
rs932206	C	T	0.5616	0.0827926	0.0121195	1.18e-11	14666	2	136825272	g__Bifidobacterium.id.436
rs9287442	G	A	0.8281	-0.136207	0.0237211	9.35e-09	6328	2	136522710	s__Bifidobacterium_adolescentis
rs9287442	A	G	0.3459	0.0848756	0.0135822	1.05e-09	14915	2	136522710	o__Bifidobacteriales.id.432
rs9287442	A	G	0.3459	0.0848756	0.0135822	1.05e-09	14915	2	136522710	f__Bifidobacteriaceae.id.433
rs9287442	G	A	0.829561	-0.132696	0.0215286	7.11e-10	7727	2	136522710	p__Actinobacteria
rs9287442	G	A	0.829561	-0.1327	0.0215286	7.1e-10	7727	2	136522710	c__Actinobacteria
rs9287442	A	G	0.3459	0.0864776	0.0136481	5.92e-10	14778	2	136522710	g__Bifidobacterium.id.436
rs9287442	G	A	0.82892	-0.145626	0.022159	4.97e-11	7244	2	136522710	g__Bifidobacterium
rs9287442	G	A	0.829039	-0.146995	0.0221784	3.41e-11	7252	2	136522710	o__Bifidobacteriales
rs9287442	G	A	0.829039	-0.147032	0.0221784	3.37e-11	7252	2	136522710	f__Bifidobacteriaceae
rs9287442	A	G	0.3459	0.0885489	0.0129614	2.26e-11	16313	2	136522710	c__Actinobacteria.id.419
rs925966	G	C	0.775532	-0.112129	0.0194981	8.88e-09	7727	2	136806959	p__Actinobacteria
rs925966	G	C	0.775532	-0.112136	0.0194981	8.87e-09	7727	2	136806959	c__Actinobacteria
rs925966	C	G	0.4046	0.0712106	0.0121993	8.72e-09	16182	2	136806959	c__Actinobacteria.id.419
rs925966	C	G	0.4046	0.0760479	0.0127934	4.52e-09	14795	2	136806959	o__Bifidobacteriales.id.432
rs925966	C	G	0.4046	0.0760479	0.0127934	4.52e-09	14795	2	136806959	f__Bifidobacteriaceae.id.433
rs925966	G	C	0.775056	-0.126236	0.0214669	4.09e-09	6328	2	136806959	s__Bifidobacterium_adolescentis
rs925966	C	G	0.4046	0.0788609	0.0128503	1.45e-09	14666	2	136806959	g__Bifidobacterium.id.436
rs925966	G	C	0.775505	-0.129039	0.0201108	1.4e-10	7252	2	136806959	o__Bifidobacteriales
rs925966	G	C	0.775505	-0.129044	0.0201108	1.39e-10	7252	2	136806959	f__Bifidobacteriaceae
rs925966	G	C	0.775467	-0.128984	0.0200949	1.37e-10	7244	2	136806959	g__Bifidobacterium
rs921896	C	T	0.464021	0.0934248	0.0170344	4.15e-08	4971	X	32213962	s__Escherichia_unclassified
rs921859	G	A	0.2038	0.0960387	0.0166716	2.9e-09	14778	2	135800757	g__Bifidobacterium.id.436
rs921859	G	A	0.2038	0.0947905	0.0158491	7.46e-10	16313	2	135800757	c__Actinobacteria.id.419
rs921859	G	A	0.2038	0.101045	0.0165879	4.38e-10	14915	2	135800757	o__Bifidobacteriales.id.432
rs921859	G	A	0.2038	0.101045	0.0165879	4.38e-10	14915	2	135800757	f__Bifidobacteriaceae.id.433
rs895733	G	T	0.5537	-0.0638876	0.0110302	7.05e-09	16607	11	45684117	g__Ruminococcus1.id.11373
rs892715	T	C	0.4046	0.0732965	0.0117817	1.14e-09	17990	2	136576577	p__Actinobacteria.id.400
rs892715	C	T	0.802999	-0.13024	0.020276	1.33e-10	7727	2	136576577	c__Actinobacteria
rs892715	C	T	0.802999	-0.130237	0.020276	1.33e-10	7727	2	136576577	p__Actinobacteria
rs892715	C	T	0.800949	-0.14389	0.0222548	1.01e-10	6328	2	136576577	s__Bifidobacterium_adolescentis
rs892715	C	T	0.802202	-0.145605	0.0208516	2.89e-12	7244	2	136576577	g__Bifidobacterium
rs892715	C	T	0.802351	-0.147056	0.0208696	1.84e-12	7252	2	136576577	o__Bifidobacteriales
rs892715	C	T	0.802351	-0.147088	0.0208696	1.82e-12	7252	2	136576577	f__Bifidobacteriaceae
rs892715	T	C	0.4046	0.0950536	0.0130707	1.08e-12	14778	2	136576577	g__Bifidobacterium.id.436
rs892715	T	C	0.4046	0.0952216	0.0130072	7.89e-13	14915	2	136576577	o__Bifidobacteriales.id.432
rs892715	T	C	0.4046	0.0952216	0.0130072	7.89e-13	14915	2	136576577	f__Bifidobacteriaceae.id.433
rs892715	T	C	0.4046	0.0921969	0.0124002	3.22e-13	16313	2	136576577	c__Actinobacteria.id.419
rs8176663	C	T	0.287114	-0.254455	0.0343487	1.28e-13	2041	9	136144427	s__Bifidobacterium_bifidum
rs8176645	A	T	0.302548	-0.253949	0.0337764	5.54e-14	2041	9	136149098	s__Bifidobacterium_bifidum
rs80261410	C	T	0.188676	0.121867	0.0215626	1.59e-08	7252	2	136806996	f__Bifidobacteriaceae
rs80261410	C	T	0.188676	0.121861	0.0215626	1.59e-08	7252	2	136806996	o__Bifidobacteriales
rs80261410	C	T	0.188677	0.122142	0.0215464	1.44e-08	7244	2	136806996	g__Bifidobacterium
rs80243853	G	A	0.06759	-0.128088	0.0224202	2.12e-08	15426	12	100584966	f__Streptococcaceae.id.1850
rs80243853	G	A	0.06759	-0.135665	0.0225644	3.37e-09	15229	12	100584966	g__Streptococcus.id.1853
rs8009993	G	C	0.1292	-0.135936	0.0244857	4.42e-08	7389	14	39306809	g__RuminococcaceaeUCG009.id.11366
rs79728246	C	T	0.06859	-0.129989	0.0223934	1.25e-08	15229	12	100487324	g__Streptococcus.id.1853
rs7967270	C	A	0.07753	-0.116169	0.0203011	1.74e-08	15633	12	100339180	g__Streptococcus.id.1853
rs79633114	T	C	0.121032	0.138867	0.0254417	4.81e-08	7252	2	136586825	o__Bifidobacteriales
rs79633114	T	C	0.121032	0.13888	0.0254417	4.79e-08	7252	2	136586825	f__Bifidobacteriaceae
rs7959495	C	A	0.06859	-0.124529	0.0223204	4.83e-08	15426	12	100567981	f__Streptococcaceae.id.1850
rs7959495	C	A	0.06859	-0.131063	0.0224656	1.1e-08	15229	12	100567981	g__Streptococcus.id.1853
rs78843973	T	C	0.06859	-0.126411	0.0225567	3.84e-08	15316	12	100598625	f__Streptococcaceae.id.1850
rs78843973	T	C	0.06859	-0.133775	0.0227026	6.72e-09	15120	12	100598625	g__Streptococcus.id.1853
rs78793148	A	C	0.1382	0.108269	0.0188212	1.73e-08	16182	2	136781262	c__Actinobacteria.id.419
rs785928	G	T	0.2316	0.168199	0.0297019	4.1e-08	3212	9	79113554	g__Allisonella.id.2174
rs78367981	C	G	0.06859	-0.128389	0.022419	1.88e-08	15229	12	100605235	g__Streptococcus.id.1853
rs78141345	A	G	0.1491	0.106898	0.0188083	1.77e-08	14915	2	136592309	f__Bifidobacteriaceae.id.433
rs78141345	A	G	0.1491	0.106898	0.0188083	1.77e-08	14915	2	136592309	o__Bifidobacteriales.id.432
rs78141345	A	G	0.1491	0.103953	0.0180051	1.1e-08	16313	2	136592309	c__Actinobacteria.id.419
rs78017832	T	G	0.06859	-0.128478	0.0225625	2.37e-08	15316	12	100570045	f__Streptococcaceae.id.1850
rs78017832	T	G	0.06859	-0.13507	0.0227076	4.94e-09	15120	12	100570045	g__Streptococcus.id.1853
rs76622824	G	A	0.114163	0.139912	0.0254358	3.79e-08	7727	2	136411879	c__Actinobacteria
rs76622824	G	A	0.114163	0.139901	0.0254358	3.79e-08	7727	2	136411879	p__Actinobacteria
rs76622824	G	A	0.115015	0.146069	0.0261713	2.39e-08	7244	2	136411879	g__Bifidobacterium
rs76622824	G	A	0.114957	0.147186	0.0261937	1.92e-08	7252	2	136411879	o__Bifidobacteriales
rs76622824	G	A	0.114957	0.147225	0.0261936	1.9e-08	7252	2	136411879	f__Bifidobacteriaceae
rs76380759	A	G	0.114043	0.1419	0.0255001	2.63e-08	7727	2	136438517	p__Actinobacteria
rs76380759	A	G	0.114043	0.141911	0.0255001	2.62e-08	7727	2	136438517	c__Actinobacteria
rs76380759	A	G	0.114918	0.147602	0.0262362	1.85e-08	7244	2	136438517	g__Bifidobacterium
rs76380759	A	G	0.11486	0.148707	0.0262586	1.49e-08	7252	2	136438517	o__Bifidobacteriales
rs76380759	A	G	0.11486	0.148746	0.0262585	1.47e-08	7252	2	136438517	f__Bifidobacteriaceae
rs7609188	C	G	0.1332	0.109862	0.0205537	4.03e-08	13623	2	136511951	c__Actinobacteria.id.419
rs7608980	A	G	0.1571	0.106391	0.0183048	1.42e-08	14778	2	136636909	g__Bifidobacterium.id.436
rs7608980	A	G	0.1571	0.105345	0.0174337	3.25e-09	16313	2	136636909	c__Actinobacteria.id.419
rs7608980	A	G	0.1571	0.110373	0.0182155	2.78e-09	14915	2	136636909	f__Bifidobacteriaceae.id.433
rs7608980	A	G	0.1571	0.110373	0.0182155	2.78e-09	14915	2	136636909	o__Bifidobacteriales.id.432
rs7608045	C	T	0.3956	0.066913	0.0119497	3.7e-08	17990	2	136413359	p__Actinobacteria.id.400
rs7608045	C	T	0.188348	0.12898	0.0227761	1.49e-08	6328	2	136413359	s__Bifidobacterium_adolescentis
rs7608045	C	T	0.186116	0.124571	0.0207235	1.84e-09	7727	2	136413359	c__Actinobacteria
rs7608045	C	T	0.186116	0.124567	0.0207235	1.84e-09	7727	2	136413359	p__Actinobacteria
rs7608045	C	T	0.3956	0.0890089	0.0131948	3.58e-11	14915	2	136413359	f__Bifidobacteriaceae.id.433
rs7608045	C	T	0.3956	0.0890089	0.0131948	3.58e-11	14915	2	136413359	o__Bifidobacteriales.id.432
rs7608045	C	T	0.3956	0.0901757	0.0132599	2.42e-11	14778	2	136413359	g__Bifidobacterium.id.436
rs7608045	C	T	0.186795	0.143839	0.0213098	1.48e-11	7244	2	136413359	g__Bifidobacterium
rs7608045	C	T	0.186658	0.145231	0.0213283	9.81e-12	7252	2	136413359	o__Bifidobacteriales
rs7608045	C	T	0.186658	0.145258	0.0213283	9.72e-12	7252	2	136413359	f__Bifidobacteriaceae
rs7608045	C	T	0.3956	0.0882572	0.0125778	4.58e-12	16313	2	136413359	c__Actinobacteria.id.419
rs7607920	C	T	0.114173	0.139788	0.0254375	3.9e-08	7727	2	136413244	p__Actinobacteria
rs7607920	C	T	0.114173	0.139799	0.0254375	3.89e-08	7727	2	136413244	c__Actinobacteria
rs7607920	C	T	0.115025	0.145963	0.0261731	2.45e-08	7244	2	136413244	g__Bifidobacterium
rs7607920	C	T	0.114967	0.14708	0.0261955	1.97e-08	7252	2	136413244	o__Bifidobacteriales
rs7607920	C	T	0.114967	0.147119	0.0261955	1.95e-08	7252	2	136413244	f__Bifidobacteriaceae
rs7607174	A	T	0.116274	0.143121	0.0261096	4.22e-08	7244	2	136513670	g__Bifidobacterium
rs7607174	A	T	0.116215	0.144246	0.0261318	3.39e-08	7252	2	136513670	o__Bifidobacteriales
rs7607174	A	T	0.116215	0.144261	0.0261317	3.38e-08	7252	2	136513670	f__Bifidobacteriaceae
rs7605229	T	C	0.1998	0.0934873	0.016873	1.07e-08	14778	2	136228887	g__Bifidobacterium.id.436
rs7605229	T	C	0.1998	0.0901432	0.0160439	6.47e-09	16313	2	136228887	c__Actinobacteria.id.419
rs7605229	T	C	0.1998	0.0968858	0.0167904	2.77e-09	14915	2	136228887	f__Bifidobacteriaceae.id.433
rs7605229	T	C	0.1998	0.0968858	0.0167904	2.77e-09	14915	2	136228887	o__Bifidobacteriales.id.432
rs7603805	G	A	0.2038	0.0945698	0.0166075	3.75e-09	14778	2	135893853	g__Bifidobacterium.id.436
rs7603805	G	A	0.2038	0.093578	0.0157922	9.44e-10	16313	2	135893853	c__Actinobacteria.id.419
rs7603805	G	A	0.2038	0.10007	0.0165245	4.43e-10	14915	2	135893853	o__Bifidobacteriales.id.432
rs7603805	G	A	0.2038	0.10007	0.0165245	4.43e-10	14915	2	135893853	f__Bifidobacteriaceae.id.433
rs7601696	A	C	0.2068	0.0959537	0.0166688	3.07e-09	14778	2	135802050	g__Bifidobacterium.id.436
rs7601696	A	C	0.2068	0.0947894	0.0158467	7.76e-10	16313	2	135802050	c__Actinobacteria.id.419
rs7601696	A	C	0.2068	0.101021	0.0165851	4.52e-10	14915	2	135802050	o__Bifidobacteriales.id.432
rs7601696	A	C	0.2068	0.101021	0.0165851	4.52e-10	14915	2	135802050	f__Bifidobacteriaceae.id.433
rs7601683	T	C	0.2068	0.0955342	0.0166691	3.63e-09	14778	2	135802020	g__Bifidobacterium.id.436
rs7601683	T	C	0.2068	0.0941316	0.0158471	1.01e-09	16313	2	135802020	c__Actinobacteria.id.419
rs7601683	T	C	0.2068	0.100167	0.0165856	6.26e-10	14915	2	135802020	o__Bifidobacteriales.id.432
rs7601683	T	C	0.2068	0.100167	0.0165856	6.26e-10	14915	2	135802020	f__Bifidobacteriaceae.id.433
rs7599898	T	C	0.114163	0.142834	0.025481	2.08e-08	7727	2	136440300	p__Actinobacteria
rs7599898	T	C	0.114163	0.142845	0.025481	2.07e-08	7727	2	136440300	c__Actinobacteria
rs7599898	T	C	0.115045	0.148569	0.0262154	1.45e-08	7244	2	136440300	g__Bifidobacterium
rs7599898	T	C	0.114987	0.149671	0.0262378	1.17e-08	7252	2	136440300	o__Bifidobacteriales
rs7599898	T	C	0.114987	0.149711	0.0262378	1.16e-08	7252	2	136440300	f__Bifidobacteriaceae
rs7597802	T	A	0.2038	0.0932488	0.0167	8.96e-09	14778	2	135781301	g__Bifidobacterium.id.436
rs7597802	T	A	0.2038	0.0897204	0.0158772	6.12e-09	16312	2	135781301	c__Actinobacteria.id.419
rs7597802	T	A	0.2038	0.0973353	0.0166164	2.04e-09	14915	2	135781301	o__Bifidobacteriales.id.432
rs7597802	T	A	0.2038	0.0973353	0.0166164	2.04e-09	14915	2	135781301	f__Bifidobacteriaceae.id.433
rs7595712	T	C	0.150835	0.132785	0.0226632	4.66e-09	7727	2	136509868	c__Actinobacteria
rs7595712	T	C	0.150835	0.132779	0.0226632	4.66e-09	7727	2	136509868	p__Actinobacteria
rs7595712	T	C	0.151371	0.142539	0.0233445	1.02e-09	7244	2	136509868	g__Bifidobacterium
rs7595712	T	C	0.151273	0.143747	0.0233648	7.64e-10	7252	2	136509868	o__Bifidobacteriales
rs7595712	T	C	0.151273	0.143756	0.0233648	7.62e-10	7252	2	136509868	f__Bifidobacteriaceae
rs7594509	T	G	0.2018	0.0888644	0.0166531	2.26e-08	14778	2	135912977	g__Bifidobacterium.id.436
rs7594509	T	G	0.2018	0.0864399	0.0158386	1.12e-08	16313	2	135912977	c__Actinobacteria.id.419
rs7594509	T	G	0.2018	0.0933651	0.0165704	4.01e-09	14915	2	135912977	f__Bifidobacteriaceae.id.433
rs7594509	T	G	0.2018	0.0933651	0.0165704	4.01e-09	14915	2	135912977	o__Bifidobacteriales.id.432
rs7592050	G	A	0.115541	0.142348	0.0253989	2.09e-08	7727	2	136459227	p__Actinobacteria
rs7592050	G	A	0.115541	0.142359	0.0253989	2.08e-08	7727	2	136459227	c__Actinobacteria
rs7592050	G	A	0.116391	0.149317	0.0261345	1.11e-08	7244	2	136459227	g__Bifidobacterium
rs7592050	G	A	0.116331	0.150466	0.0261568	8.8e-09	7252	2	136459227	o__Bifidobacteriales
rs7592050	G	A	0.116331	0.150505	0.0261568	8.72e-09	7252	2	136459227	f__Bifidobacteriaceae
rs7589832	C	A	0.151406	0.13349	0.0226546	3.81e-09	7727	2	136504101	p__Actinobacteria
rs7589832	C	A	0.151406	0.133496	0.0226545	3.8e-09	7727	2	136504101	c__Actinobacteria
rs7589832	C	A	0.151972	0.142945	0.0233368	9.05e-10	7244	2	136504101	g__Bifidobacterium
rs7589832	C	A	0.151873	0.144159	0.0233571	6.75e-10	7252	2	136504101	o__Bifidobacteriales
rs7589832	C	A	0.151873	0.144168	0.0233571	6.73e-10	7252	2	136504101	f__Bifidobacteriaceae
rs7587285	C	T	0.173	0.0925548	0.0159272	7.55e-09	17990	2	136733897	p__Actinobacteria.id.400
rs7587285	C	T	0.173	0.113254	0.0176525	1.11e-10	14778	2	136733897	g__Bifidobacterium.id.436
rs7587285	C	T	0.173	0.110116	0.0167978	3.94e-11	16313	2	136733897	c__Actinobacteria.id.419
rs7587285	C	T	0.173	0.115651	0.0175656	3.39e-11	14915	2	136733897	f__Bifidobacteriaceae.id.433
rs7587285	C	T	0.173	0.115651	0.0175656	3.39e-11	14915	2	136733897	o__Bifidobacteriales.id.432
rs7581382	C	T	0.159	-0.0851129	0.0141381	6.88e-11	15292	2	135775130	c__Actinobacteria.id.419
rs7581382	C	T	0.159	-0.0902118	0.0147899	5e-11	13923	2	135775130	o__Bifidobacteriales.id.432
rs7581382	C	T	0.159	-0.0902118	0.0147899	5e-11	13923	2	135775130	f__Bifidobacteriaceae.id.433
rs7581382	C	T	0.159	-0.0913477	0.0148477	3.03e-11	13806	2	135775130	g__Bifidobacterium.id.436
rs7577258	A	G	0.2038	0.0963839	0.0166671	2.63e-09	14778	2	135802148	g__Bifidobacterium.id.436
rs7577258	A	G	0.2038	0.0947071	0.0158453	7.95e-10	16313	2	135802148	c__Actinobacteria.id.419
rs7577258	A	G	0.2038	0.100962	0.0165836	4.61e-10	14915	2	135802148	f__Bifidobacteriaceae.id.433
rs7577258	A	G	0.2038	0.100962	0.0165836	4.61e-10	14915	2	135802148	o__Bifidobacteriales.id.432
rs75754569	C	G	0.1103	0.181434	0.0319429	1.1e-08	5481	3	17793504	g__Peptococcus.id.2037
rs7573778	T	C	0.115056	0.14367	0.0254157	1.58e-08	7727	2	136463454	c__Actinobacteria
rs7573778	T	C	0.115056	0.14366	0.0254157	1.58e-08	7727	2	136463454	p__Actinobacteria
rs7573778	T	C	0.115884	0.150745	0.0261512	8.2e-09	7244	2	136463454	g__Bifidobacterium
rs7573778	T	C	0.115825	0.151896	0.0261735	6.5e-09	7252	2	136463454	o__Bifidobacteriales
rs7573778	T	C	0.115825	0.151937	0.0261735	6.44e-09	7252	2	136463454	f__Bifidobacteriaceae
rs7573600	C	G	0.2038	0.0948345	0.0166153	2.97e-09	14778	2	135861497	g__Bifidobacterium.id.436
rs7573600	C	G	0.2038	0.0946776	0.0157999	5.15e-10	16313	2	135861497	c__Actinobacteria.id.419
rs7573600	C	G	0.2038	0.100478	0.0165332	3.51e-10	14915	2	135861497	o__Bifidobacteriales.id.432
rs7573600	C	G	0.2038	0.100478	0.0165332	3.51e-10	14915	2	135861497	f__Bifidobacteriaceae.id.433
rs7570971	A	C	0.27281	0.114483	0.018063	2.33e-10	7727	2	135837906	c__Actinobacteria
rs7570971	A	C	0.27281	0.114481	0.018063	2.33e-10	7727	2	135837906	p__Actinobacteria
rs7570971	A	C	0.274731	0.137835	0.0198356	3.68e-12	6328	2	135837906	s__Bifidobacterium_adolescentis
rs7570971	A	C	0.273192	0.133059	0.018583	8.05e-13	7244	2	135837906	g__Bifidobacterium
rs7570971	A	C	0.273028	0.134208	0.0185978	5.34e-13	7252	2	135837906	o__Bifidobacteriales
rs7570971	A	C	0.273028	0.134231	0.0185977	5.29e-13	7252	2	135837906	f__Bifidobacteriaceae
rs7570971	A	C	0.5099	0.086653	0.0113623	1.41e-14	17782	2	135837906	p__Actinobacteria.id.400
rs7570971	A	C	0.5099	0.106846	0.0119243	2.56e-19	16182	2	135837906	c__Actinobacteria.id.419
rs7570971	A	C	0.5099	0.112508	0.0125178	2.53e-19	14795	2	135837906	o__Bifidobacteriales.id.432
rs7570971	A	C	0.5099	0.112508	0.0125178	2.53e-19	14795	2	135837906	f__Bifidobacteriaceae.id.433
rs7570971	A	C	0.5099	0.113335	0.0125748	2.01e-19	14666	2	135837906	g__Bifidobacterium.id.436
rs7568525	A	G	0.2038	0.0955456	0.0166535	2.15e-09	14778	2	135849613	g__Bifidobacterium.id.436
rs7568525	A	G	0.2038	0.0950414	0.0158384	4.39e-10	16313	2	135849613	c__Actinobacteria.id.419
rs7568525	A	G	0.2038	0.101618	0.0165713	2.11e-10	14915	2	135849613	f__Bifidobacteriaceae.id.433
rs7568525	A	G	0.2038	0.101618	0.0165713	2.11e-10	14915	2	135849613	o__Bifidobacteriales.id.432
rs7565871	C	G	0.2038	0.0825549	0.0159186	4.47e-08	16312	2	135778656	c__Actinobacteria.id.419
rs7565871	C	G	0.2038	0.0908344	0.0166594	1.13e-08	14914	2	135778656	o__Bifidobacteriales.id.432
rs7565871	C	G	0.2038	0.0908344	0.0166594	1.13e-08	14914	2	135778656	f__Bifidobacteriaceae.id.433
rs7565268	C	T	0.2068	0.0959849	0.0166687	3.07e-09	14778	2	135802028	g__Bifidobacterium.id.436
rs7565268	C	T	0.2068	0.0946212	0.0158467	8.29e-10	16313	2	135802028	c__Actinobacteria.id.419
rs7565268	C	T	0.2068	0.100779	0.0165852	5.02e-10	14915	2	135802028	f__Bifidobacteriaceae.id.433
rs7565268	C	T	0.2068	0.100779	0.0165852	5.02e-10	14915	2	135802028	o__Bifidobacteriales.id.432
rs7565149	A	T	0.2038	0.0951555	0.0166692	4.09e-09	14778	2	135801956	g__Bifidobacterium.id.436
rs7565149	A	T	0.2038	0.0940093	0.015847	1.04e-09	16313	2	135801956	c__Actinobacteria.id.419
rs7565149	A	T	0.2038	0.0999481	0.0165856	6.78e-10	14915	2	135801956	o__Bifidobacteriales.id.432
rs7565149	A	T	0.2038	0.0999481	0.0165856	6.78e-10	14915	2	135801956	f__Bifidobacteriaceae.id.433
rs7565053	T	A	0.1282	0.128076	0.0226416	1.48e-08	12058	2	136552629	g__Bifidobacterium.id.436
rs7565053	T	A	0.1282	0.121058	0.0215389	1.3e-08	13499	2	136552629	c__Actinobacteria.id.419
rs7565053	T	A	0.1282	0.127531	0.0225258	1.04e-08	12187	2	136552629	f__Bifidobacteriaceae.id.433
rs7565053	T	A	0.1282	0.127531	0.0225258	1.04e-08	12187	2	136552629	o__Bifidobacteriales.id.432
rs7563997	A	T	0.2038	0.0926661	0.0166418	9.05e-09	14777	2	135780587	g__Bifidobacterium.id.436
rs7563997	A	T	0.2038	0.0889554	0.0158255	6.97e-09	16312	2	135780587	c__Actinobacteria.id.419
rs7563997	A	T	0.2038	0.0968428	0.0165593	2.04e-09	14914	2	135780587	o__Bifidobacteriales.id.432
rs7563997	A	T	0.2038	0.0968428	0.0165593	2.04e-09	14914	2	135780587	f__Bifidobacteriaceae.id.433
rs7556781	A	G	0.84831	-0.131746	0.0226473	5.98e-09	7727	2	136506375	p__Actinobacteria
rs7556781	A	G	0.84831	-0.131752	0.0226473	5.97e-09	7727	2	136506375	c__Actinobacteria
rs7556781	A	G	0.847793	-0.142137	0.0233314	1.11e-09	7244	2	136506375	g__Bifidobacterium
rs7556781	A	G	0.847892	-0.14335	0.0233517	8.32e-10	7252	2	136506375	o__Bifidobacteriales
rs7556781	A	G	0.847892	-0.14336	0.0233516	8.3e-10	7252	2	136506375	f__Bifidobacteriaceae
rs75223002	T	G	0.115576	0.143009	0.026122	4.38e-08	7244	2	136525309	g__Bifidobacterium
rs75223002	T	G	0.115518	0.144123	0.0261442	3.54e-08	7252	2	136525309	o__Bifidobacteriales
rs75223002	T	G	0.115518	0.144138	0.0261441	3.52e-08	7252	2	136525309	f__Bifidobacteriaceae
rs75132655	G	T	0.07753	-0.117022	0.020171	1.02e-08	15741	12	100349422	g__Streptococcus.id.1853
rs749873	C	T	0.4722	0.0660346	0.01129	7.92e-09	17990	2	136817088	p__Actinobacteria.id.400
rs749873	T	C	0.735602	-0.105181	0.0182079	7.62e-09	7727	2	136817088	p__Actinobacteria
rs749873	T	C	0.735602	-0.105186	0.0182078	7.61e-09	7727	2	136817088	c__Actinobacteria
rs749873	T	C	0.733802	-0.126112	0.020031	3.06e-10	6328	2	136817088	s__Bifidobacterium_adolescentis
rs749873	T	C	0.735108	-0.119473	0.0187699	1.95e-10	7252	2	136817088	o__Bifidobacteriales
rs749873	T	C	0.735108	-0.119495	0.0187698	1.94e-10	7252	2	136817088	f__Bifidobacteriaceae
rs749873	T	C	0.735091	-0.119731	0.0187612	1.75e-10	7244	2	136817088	g__Bifidobacterium
rs749873	C	T	0.4722	0.0849027	0.0118569	1.51e-12	16313	2	136817088	c__Actinobacteria.id.419
rs749873	C	T	0.4722	0.0902402	0.0124351	8.79e-13	14915	2	136817088	f__Bifidobacteriaceae.id.433
rs749873	C	T	0.4722	0.0902402	0.0124351	8.79e-13	14915	2	136817088	o__Bifidobacteriales.id.432
rs749873	C	T	0.4722	0.0925361	0.0124919	3.09e-13	14778	2	136817088	g__Bifidobacterium.id.436
rs748841	C	T	0.4046	0.0733017	0.0117776	1.16e-09	17990	2	136558157	p__Actinobacteria.id.400
rs748841	T	C	0.80309	-0.129135	0.0202649	1.86e-10	7727	2	136558157	c__Actinobacteria
rs748841	T	C	0.80309	-0.129132	0.020265	1.86e-10	7727	2	136558157	p__Actinobacteria
rs748841	T	C	0.801138	-0.143377	0.0222436	1.15e-10	6328	2	136558157	s__Bifidobacterium_adolescentis
rs748841	T	C	0.802295	-0.144588	0.0208411	3.99e-12	7244	2	136558157	g__Bifidobacterium
rs748841	T	C	0.802444	-0.146021	0.0208591	2.55e-12	7252	2	136558157	o__Bifidobacteriales
rs748841	T	C	0.802444	-0.146053	0.0208591	2.53e-12	7252	2	136558157	f__Bifidobacteriaceae
rs748841	C	T	0.4046	0.0938096	0.0130675	2.11e-12	14778	2	136558157	g__Bifidobacterium.id.436
rs748841	C	T	0.4046	0.0943574	0.0130038	1.26e-12	14915	2	136558157	f__Bifidobacteriaceae.id.433
rs748841	C	T	0.4046	0.0943574	0.0130038	1.26e-12	14915	2	136558157	o__Bifidobacteriales.id.432
rs748841	C	T	0.4046	0.0917469	0.0123969	4.03e-13	16313	2	136558157	c__Actinobacteria.id.419
rs74767263	G	C	0.07753	-0.115861	0.0203046	1.92e-08	15633	12	100333456	g__Streptococcus.id.1853
rs74697610	T	A	0.1153	0.110377	0.0199922	2.52e-08	16073	2	136773132	c__Actinobacteria.id.419
rs746857	A	G	0.881948	-0.14125	0.0258638	4.73e-08	7252	2	136554890	o__Bifidobacteriales
rs746857	A	G	0.881948	-0.141263	0.0258637	4.71e-08	7252	2	136554890	f__Bifidobacteriaceae
rs745500	G	A	0.4046	0.0729775	0.0117819	1.41e-09	17990	2	136583192	p__Actinobacteria.id.400
rs745500	A	G	0.802875	-0.129455	0.020274	1.71e-10	7727	2	136583192	c__Actinobacteria
rs745500	A	G	0.802875	-0.129452	0.020274	1.71e-10	7727	2	136583192	p__Actinobacteria
rs745500	A	G	0.800828	-0.143286	0.0222517	1.2e-10	6328	2	136583192	s__Bifidobacterium_adolescentis
rs745500	A	G	0.802066	-0.144931	0.02085	3.62e-12	7244	2	136583192	g__Bifidobacterium
rs745500	A	G	0.802215	-0.146384	0.020868	2.3e-12	7252	2	136583192	o__Bifidobacteriales
rs745500	A	G	0.802215	-0.146416	0.020868	2.28e-12	7252	2	136583192	f__Bifidobacteriaceae
rs745500	G	A	0.4046	0.0949983	0.0130705	1.16e-12	14778	2	136583192	g__Bifidobacterium.id.436
rs745500	G	A	0.4046	0.0957105	0.0130067	6.29e-13	14915	2	136583192	f__Bifidobacteriaceae.id.433
rs745500	G	A	0.4046	0.0957105	0.0130067	6.29e-13	14915	2	136583192	o__Bifidobacteriales.id.432
rs745500	G	A	0.4046	0.0927245	0.0123999	2.42e-13	16313	2	136583192	c__Actinobacteria.id.419
rs74348118	C	T	0.06859	-0.124046	0.0222436	4.96e-08	15426	12	100477080	f__Streptococcaceae.id.1850
rs74348118	C	T	0.06859	-0.131731	0.0223862	7.92e-09	15229	12	100477080	g__Streptococcus.id.1853
rs74266324	A	G	0.2356	0.0847406	0.0152434	2.13e-08	14666	2	136787476	g__Bifidobacterium.id.436
rs74266324	A	G	0.2356	0.0831877	0.0144615	7.63e-09	16182	2	136787476	c__Actinobacteria.id.419
rs7422031	T	C	0.2038	0.0953916	0.016603	2.75e-09	14778	2	135814716	g__Bifidobacterium.id.436
rs7422031	T	C	0.2038	0.0953739	0.0157892	4.81e-10	16313	2	135814716	c__Actinobacteria.id.419
rs7422031	T	C	0.2038	0.100678	0.0165212	3.8e-10	14915	2	135814716	o__Bifidobacteriales.id.432
rs7422031	T	C	0.2038	0.100678	0.0165212	3.8e-10	14915	2	135814716	f__Bifidobacteriaceae.id.433
rs73958637	T	C	0.115475	0.142821	0.0261374	4.65e-08	7252	2	136546927	o__Bifidobacteriales
rs73958637	T	C	0.115475	0.142836	0.0261373	4.63e-08	7252	2	136546927	f__Bifidobacteriaceae
rs73958618	G	A	0.150777	0.132703	0.0226606	4.74e-09	7727	2	136500475	p__Actinobacteria
rs73958618	G	A	0.150777	0.13271	0.0226606	4.73e-09	7727	2	136500475	c__Actinobacteria
rs73958618	G	A	0.151312	0.142415	0.0233418	1.05e-09	7244	2	136500475	g__Bifidobacterium
rs73958618	G	A	0.151214	0.143622	0.0233621	7.86e-10	7252	2	136500475	o__Bifidobacteriales
rs73958618	G	A	0.151214	0.143632	0.0233621	7.84e-10	7252	2	136500475	f__Bifidobacteriaceae
rs7371606	G	A	0.4046	0.0703862	0.0122017	1.31e-08	16182	2	136806774	c__Actinobacteria.id.419
rs7371606	A	G	0.775438	-0.112103	0.019494	8.89e-09	7727	2	136806774	p__Actinobacteria
rs7371606	A	G	0.775438	-0.11211	0.019494	8.87e-09	7727	2	136806774	c__Actinobacteria
rs7371606	G	A	0.4046	0.0753311	0.0127958	6.42e-09	14795	2	136806774	f__Bifidobacteriaceae.id.433
rs7371606	G	A	0.4046	0.0753311	0.0127958	6.42e-09	14795	2	136806774	o__Bifidobacteriales.id.432
rs7371606	A	G	0.774945	-0.126201	0.0214613	4.09e-09	6328	2	136806774	s__Bifidobacterium_adolescentis
rs7371606	G	A	0.4046	0.0780313	0.0128526	2.2e-09	14666	2	136806774	g__Bifidobacterium.id.436
rs7371606	A	G	0.775405	-0.128973	0.0201063	1.41e-10	7252	2	136806774	f__Bifidobacteriaceae
rs7371606	A	G	0.775405	-0.128968	0.0201063	1.41e-10	7252	2	136806774	o__Bifidobacteriales
rs7371606	A	G	0.775367	-0.128911	0.0200904	1.39e-10	7244	2	136806774	g__Bifidobacterium
rs736744	C	T	0.4155	0.117882	0.0211262	2.57e-08	4655	9	87514407	g__Oxalobacter.id.2978
rs7355359	C	T	0.3936	0.068384	0.0119515	2e-08	17990	2	136462441	p__Actinobacteria.id.400
rs7355359	T	C	0.811006	-0.137297	0.02277	1.64e-09	6328	2	136462441	s__Bifidobacterium_adolescentis
rs7355359	T	C	0.813226	-0.128188	0.0207266	6.22e-10	7727	2	136462441	p__Actinobacteria
rs7355359	T	C	0.813226	-0.128192	0.0207266	6.21e-10	7727	2	136462441	c__Actinobacteria
rs7355359	C	T	0.3936	0.090833	0.0131957	1.5e-11	14915	2	136462441	f__Bifidobacteriaceae.id.433
rs7355359	C	T	0.3936	0.090833	0.0131957	1.5e-11	14915	2	136462441	o__Bifidobacteriales.id.432
rs7355359	C	T	0.3936	0.0920298	0.0132607	9.81e-12	14778	2	136462441	g__Bifidobacterium.id.436
rs7355359	C	T	0.3936	0.0886943	0.0125801	3.78e-12	16313	2	136462441	c__Actinobacteria.id.419
rs7355359	T	C	0.812607	-0.148475	0.0213129	3.25e-12	7244	2	136462441	g__Bifidobacterium
rs7355359	T	C	0.812744	-0.149901	0.0213314	2.11e-12	7252	2	136462441	o__Bifidobacteriales
rs7355359	T	C	0.812744	-0.14993	0.0213314	2.09e-12	7252	2	136462441	f__Bifidobacteriaceae
rs73344869	T	C	0.0745717	0.172349	0.0307767	2.14e-08	7728	5	177746345	g__Alistipes
rs73344869	T	C	0.0745717	0.172423	0.0307724	2.1e-08	7728	5	177746345	f__Rikenellaceae
rs7322849	T	C	0.09642	0.110676	0.0200996	1.74e-08	14915	13	112859829	f__Bifidobacteriaceae.id.433
rs7322849	T	C	0.09642	0.110676	0.0200996	1.74e-08	14915	13	112859829	o__Bifidobacteriales.id.432
rs7322849	T	C	0.09642	0.112428	0.0201813	1.08e-08	14778	13	112859829	g__Bifidobacterium.id.436
rs7313123	C	T	0.07753	-0.117117	0.0201709	9.8e-09	15741	12	100350616	g__Streptococcus.id.1853
rs730005	C	T	0.120963	0.139161	0.0254511	4.56e-08	7252	2	136582694	o__Bifidobacteriales
rs730005	C	T	0.120963	0.139173	0.025451	4.54e-08	7252	2	136582694	f__Bifidobacteriaceae
rs72974159	T	C	0.177825	0.127496	0.0222902	1.07e-08	7252	2	136800195	f__Bifidobacteriaceae
rs72974159	T	C	0.177825	0.127484	0.0222902	1.07e-08	7252	2	136800195	o__Bifidobacteriales
rs72974159	T	C	0.177815	0.127965	0.0222742	9.19e-09	7244	2	136800195	g__Bifidobacterium
rs72972104	A	G	0.1332	0.116295	0.0215034	2.73e-08	12287	2	136537057	f__Bifidobacteriaceae.id.433
rs72972104	A	G	0.1332	0.116295	0.0215034	2.73e-08	12287	2	136537057	o__Bifidobacteriales.id.432
rs72972104	A	G	0.1332	0.118482	0.0216132	2.26e-08	12157	2	136537057	g__Bifidobacterium.id.436
rs72972104	A	G	0.1332	0.113927	0.0205493	1.03e-08	13623	2	136537057	c__Actinobacteria.id.419
rs72970286	G	T	0.1322	0.114754	0.0212884	3.92e-08	12286	2	136522783	f__Bifidobacteriaceae.id.433
rs72970286	G	T	0.1322	0.114754	0.0212884	3.92e-08	12286	2	136522783	o__Bifidobacteriales.id.432
rs72970286	G	T	0.1322	0.117177	0.0213952	3.01e-08	12156	2	136522783	g__Bifidobacterium.id.436
rs72970286	G	T	0.1322	0.111213	0.0203604	2.19e-08	13622	2	136522783	c__Actinobacteria.id.419
rs72970243	A	G	0.118021	0.152533	0.0258994	3.87e-09	7244	2	136484232	g__Bifidobacterium
rs72970243	A	G	0.11796	0.153606	0.0259215	3.11e-09	7252	2	136484232	f__Bifidobacteriaceae
rs72970243	A	G	0.11796	0.153604	0.0259216	3.11e-09	7252	2	136484232	o__Bifidobacteriales
rs7296331	T	C	0.06859	-0.128292	0.0223908	1.98e-08	15229	12	100475367	g__Streptococcus.id.1853
rs7294396	G	C	0.06958	-0.120437	0.0216243	4.83e-08	15425	12	100487095	f__Streptococcaceae.id.1850
rs7294396	G	C	0.06958	-0.127232	0.0217645	9.82e-09	15228	12	100487095	g__Streptococcus.id.1853
rs724326	C	T	0.118581	0.153363	0.0258868	3.14e-09	7244	2	136485971	g__Bifidobacterium
rs724326	C	T	0.118519	0.154437	0.0259089	2.51e-09	7252	2	136485971	f__Bifidobacteriaceae
rs724326	C	T	0.118519	0.154436	0.025909	2.51e-09	7252	2	136485971	o__Bifidobacteriales
rs7221249	A	G	0.5467	0.0839861	0.0142741	4.31e-09	9781	17	10177708	g__Erysipelatoclostridium.id.11381
rs7211274	T	C	0.4046	-0.0833562	0.0144102	8.02e-09	9783	17	10171880	g__Erysipelatoclostridium.id.11381
rs7138882	G	A	0.06859	-0.127636	0.0224197	2.29e-08	15229	12	100605417	g__Streptococcus.id.1853
rs71348715	G	T	0.3867	0.0677848	0.0119994	3.12e-08	17990	2	136535410	p__Actinobacteria.id.400
rs71348715	T	G	0.813325	-0.134431	0.0228879	4.27e-09	6328	2	136535410	s__Bifidobacterium_adolescentis
rs71348715	T	G	0.815423	-0.127883	0.0208233	8.18e-10	7727	2	136535410	p__Actinobacteria
rs71348715	T	G	0.815423	-0.127886	0.0208233	8.17e-10	7727	2	136535410	c__Actinobacteria
rs71348715	T	G	0.814767	-0.145431	0.0214116	1.1e-11	7244	2	136535410	g__Bifidobacterium
rs71348715	G	T	0.3867	0.0927715	0.0133148	9.3e-12	14778	2	136535410	g__Bifidobacterium.id.436
rs71348715	G	T	0.3867	0.0924882	0.013249	8.94e-12	14915	2	136535410	f__Bifidobacteriaceae.id.433
rs71348715	G	T	0.3867	0.0924882	0.013249	8.94e-12	14915	2	136535410	o__Bifidobacteriales.id.432
rs71348715	T	G	0.814903	-0.146869	0.0214302	7.21e-12	7252	2	136535410	o__Bifidobacteriales
rs71348715	T	G	0.814903	-0.146902	0.0214302	7.14e-12	7252	2	136535410	f__Bifidobacteriaceae
rs71348715	G	T	0.3867	0.0904167	0.012632	2.18e-12	16313	2	136535410	c__Actinobacteria.id.419
rs71348714	G	A	0.3946	0.0690938	0.0119516	1.4e-08	17990	2	136455600	p__Actinobacteria.id.400
rs71348714	A	G	0.810493	-0.134408	0.02276	3.52e-09	6328	2	136455600	s__Bifidobacterium_adolescentis
rs71348714	A	G	0.812799	-0.127148	0.0207183	8.41e-10	7727	2	136455600	p__Actinobacteria
rs71348714	A	G	0.812799	-0.127151	0.0207182	8.4e-10	7727	2	136455600	c__Actinobacteria
rs71348714	G	A	0.3946	0.0916988	0.0131961	9.53e-12	14915	2	136455600	o__Bifidobacteriales.id.432
rs71348714	G	A	0.3946	0.0916988	0.0131961	9.53e-12	14915	2	136455600	f__Bifidobacteriaceae.id.433
rs71348714	G	A	0.3946	0.0928905	0.0132611	6.39e-12	14778	2	136455600	g__Bifidobacterium.id.436
rs71348714	A	G	0.812168	-0.147301	0.0213044	4.71e-12	7244	2	136455600	g__Bifidobacterium
rs71348714	A	G	0.812307	-0.148725	0.0213229	3.06e-12	7252	2	136455600	o__Bifidobacteriales
rs71348714	A	G	0.812307	-0.148752	0.0213229	3.03e-12	7252	2	136455600	f__Bifidobacteriaceae
rs71348714	G	A	0.3946	0.0898643	0.0125801	1.94e-12	16313	2	136455600	c__Actinobacteria.id.419
rs687670	C	T	0.4145	0.0828668	0.0117031	3.02e-12	17990	2	136740900	p__Actinobacteria.id.400
rs687670	C	T	0.4145	0.11145	0.0129722	2.6e-17	14778	2	136740900	g__Bifidobacterium.id.436
rs687670	C	T	0.4145	0.111069	0.0129109	2.49e-17	14915	2	136740900	o__Bifidobacteriales.id.432
rs687670	C	T	0.4145	0.111069	0.0129109	2.49e-17	14915	2	136740900	f__Bifidobacteriaceae.id.433
rs687670	C	T	0.4145	0.105578	0.0123097	2.45e-17	16313	2	136740900	c__Actinobacteria.id.419
rs687621	G	A	0.284664	-0.25818	0.0344046	6.18e-14	2041	9	136137065	s__Bifidobacterium_bifidum
rs687289	A	G	0.284909	-0.256221	0.0343665	8.95e-14	2041	9	136137106	s__Bifidobacterium_bifidum
rs677355	A	G	0.287102	-0.254337	0.0343495	1.32e-13	2041	9	136146046	s__Bifidobacterium_bifidum
rs676996	G	T	0.287114	-0.254455	0.0343487	1.28e-13	2041	9	136146077	s__Bifidobacterium_bifidum
rs676457	T	A	0.287114	-0.254455	0.0343487	1.28e-13	2041	9	136146227	s__Bifidobacterium_bifidum
rs6760553	G	A	0.2048	0.0955484	0.0166812	3.31e-09	14778	2	135794367	g__Bifidobacterium.id.436
rs6760553	G	A	0.2048	0.0946941	0.0158576	7.41e-10	16313	2	135794367	c__Actinobacteria.id.419
rs6760553	G	A	0.2048	0.0999821	0.0165976	6.22e-10	14915	2	135794367	f__Bifidobacteriaceae.id.433
rs6760553	G	A	0.2048	0.0999821	0.0165976	6.22e-10	14915	2	135794367	o__Bifidobacteriales.id.432
rs6760329	G	A	0.828826	-0.136292	0.0237168	9.1e-09	6328	2	136544752	s__Bifidobacterium_adolescentis
rs6760329	A	G	0.3449	0.0846322	0.0136396	1.21e-09	14915	2	136544752	f__Bifidobacteriaceae.id.433
rs6760329	A	G	0.3449	0.0846322	0.0136396	1.21e-09	14915	2	136544752	o__Bifidobacteriales.id.432
rs6760329	G	A	0.83024	-0.132343	0.0215287	7.88e-10	7727	2	136544752	p__Actinobacteria
rs6760329	G	A	0.83024	-0.132348	0.0215287	7.87e-10	7727	2	136544752	c__Actinobacteria
rs6760329	A	G	0.3449	0.0869553	0.0137057	5.08e-10	14778	2	136544752	g__Bifidobacterium.id.436
rs6760329	G	A	0.829609	-0.145244	0.0221569	5.55e-11	7244	2	136544752	g__Bifidobacterium
rs6760329	G	A	0.829728	-0.146612	0.0221763	3.81e-11	7252	2	136544752	o__Bifidobacteriales
rs6760329	G	A	0.829728	-0.146649	0.0221762	3.77e-11	7252	2	136544752	f__Bifidobacteriaceae
rs6760329	A	G	0.3449	0.0887484	0.013013	2.09e-11	16313	2	136544752	c__Actinobacteria.id.419
rs6759321	T	G	0.247694	0.116183	0.0189409	8.57e-10	7727	2	136322676	c__Actinobacteria
rs6759321	T	G	0.247694	0.116183	0.018941	8.57e-10	7727	2	136322676	p__Actinobacteria
rs6759321	T	G	0.249813	0.128036	0.0207856	7.28e-10	6328	2	136322676	s__Bifidobacterium_adolescentis
rs6759321	T	G	0.4692	0.0742033	0.0115217	1.86e-10	17782	2	136322676	p__Actinobacteria.id.400
rs6759321	T	G	0.248437	0.129019	0.0194764	3.49e-11	7244	2	136322676	g__Bifidobacterium
rs6759321	T	G	0.248232	0.13073	0.0194921	1.99e-11	7252	2	136322676	o__Bifidobacteriales
rs6759321	T	G	0.248232	0.130756	0.0194921	1.97e-11	7252	2	136322676	f__Bifidobacteriaceae
rs6759321	T	G	0.4692	0.101766	0.0127587	4.6e-15	14666	2	136322676	g__Bifidobacterium.id.436
rs6759321	T	G	0.4692	0.101493	0.0126993	4e-15	14795	2	136322676	f__Bifidobacteriaceae.id.433
rs6759321	T	G	0.4692	0.101493	0.0126993	4e-15	14795	2	136322676	o__Bifidobacteriales.id.432
rs6759321	T	G	0.4692	0.0987904	0.0120966	7.16e-16	16182	2	136322676	c__Actinobacteria.id.419
rs6756200	C	T	0.6213	0.0654272	0.0120495	4.63e-08	14666	2	135481278	g__Bifidobacterium.id.436
rs6755383	T	C	0.3956	0.0672629	0.0119497	3.11e-08	17990	2	136416941	p__Actinobacteria.id.400
rs6755383	T	C	0.188397	0.130322	0.0227865	1.07e-08	6328	2	136416941	s__Bifidobacterium_adolescentis
rs6755383	T	C	0.186084	0.126137	0.020739	1.19e-09	7727	2	136416941	p__Actinobacteria
rs6755383	T	C	0.186084	0.126141	0.0207389	1.18e-09	7727	2	136416941	c__Actinobacteria
rs6755383	T	C	0.3956	0.0899203	0.0131942	2.25e-11	14915	2	136416941	f__Bifidobacteriaceae.id.433
rs6755383	T	C	0.3956	0.0899203	0.0131942	2.25e-11	14915	2	136416941	o__Bifidobacteriales.id.432
rs6755383	T	C	0.3956	0.0911535	0.0132592	1.49e-11	14778	2	136416941	g__Bifidobacterium.id.436
rs6755383	T	C	0.186768	0.145432	0.021325	9.12e-12	7244	2	136416941	g__Bifidobacterium
rs6755383	T	C	0.186631	0.146822	0.0213436	6.03e-12	7252	2	136416941	o__Bifidobacteriales
rs6755383	T	C	0.186631	0.146849	0.0213436	5.97e-12	7252	2	136416941	f__Bifidobacteriaceae
rs6755383	T	C	0.3956	0.0887419	0.0125775	3.45e-12	16313	2	136416941	c__Actinobacteria.id.419
rs6754311	C	T	0.248934	0.136413	0.0190103	7.19e-13	7727	2	136707982	p__Actinobacteria
rs6754311	C	T	0.248934	0.136417	0.0190103	7.18e-13	7727	2	136707982	c__Actinobacteria
rs6754311	C	T	0.4891	0.0845059	0.0114681	1.24e-13	17988	2	136707982	p__Actinobacteria.id.400
rs6754311	C	T	0.251472	0.155851	0.020817	7.06e-14	6328	2	136707982	s__Bifidobacterium_adolescentis
rs6754311	C	T	0.250052	0.151331	0.0195311	9.32e-15	7244	2	136707982	g__Bifidobacterium
rs6754311	C	T	0.249942	0.15213	0.0195466	7.09e-15	7252	2	136707982	o__Bifidobacteriales
rs6754311	C	T	0.249942	0.152154	0.0195466	7.02e-15	7252	2	136707982	f__Bifidobacteriaceae
rs6754311	C	T	0.4891	0.113084	0.0126499	8.77e-19	14914	2	136707982	f__Bifidobacteriaceae.id.433
rs6754311	C	T	0.4891	0.113084	0.0126499	8.77e-19	14914	2	136707982	o__Bifidobacteriales.id.432
rs6754311	C	T	0.4891	0.108073	0.012047	4.18e-19	16312	2	136707982	c__Actinobacteria.id.419
rs6754311	C	T	0.4891	0.117027	0.0127078	6.96e-20	14777	2	136707982	g__Bifidobacterium.id.436
rs6753232	C	T	0.114073	0.141782	0.0254852	2.65e-08	7727	2	136436317	p__Actinobacteria
rs6753232	C	T	0.114073	0.141793	0.0254852	2.64e-08	7727	2	136436317	c__Actinobacteria
rs6753232	C	T	0.114939	0.147499	0.0262212	1.85e-08	7244	2	136436317	g__Bifidobacterium
rs6753232	C	T	0.114881	0.148606	0.0262436	1.49e-08	7252	2	136436317	o__Bifidobacteriales
rs6753232	C	T	0.114881	0.148645	0.0262436	1.48e-08	7252	2	136436317	f__Bifidobacteriaceae
rs6752519	T	C	0.1561	0.104165	0.0182535	1.78e-08	14778	2	136646900	g__Bifidobacterium.id.436
rs6752519	T	C	0.1561	0.102436	0.0173854	6.07e-09	16313	2	136646900	c__Actinobacteria.id.419
rs6752519	T	C	0.1561	0.107443	0.0181643	4.92e-09	14915	2	136646900	o__Bifidobacteriales.id.432
rs6752519	T	C	0.1561	0.107443	0.0181643	4.92e-09	14915	2	136646900	f__Bifidobacteriaceae.id.433
rs6749119	G	C	0.2038	0.0914821	0.0166086	9.1e-09	14778	2	135895879	g__Bifidobacterium.id.436
rs6749119	G	C	0.2038	0.0908334	0.0157935	2.26e-09	16313	2	135895879	c__Actinobacteria.id.419
rs6749119	G	C	0.2038	0.0971396	0.0165261	1.1e-09	14915	2	135895879	o__Bifidobacteriales.id.432
rs6749119	G	C	0.2038	0.0971396	0.0165261	1.1e-09	14915	2	135895879	f__Bifidobacteriaceae.id.433
rs67476743	T	G	0.2853	0.132164	0.022208	3.74e-09	4948	19	1030320	g__Tyzzerella3.id.11335
rs6747073	C	T	0.195846	0.114522	0.0203477	1.82e-08	7727	2	135915358	c__Actinobacteria
rs6747073	C	T	0.195846	0.114518	0.0203477	1.82e-08	7727	2	135915358	p__Actinobacteria
rs6747073	C	T	0.3946	0.0811539	0.0130946	9.76e-10	14913	2	135915358	f__Bifidobacteriaceae.id.433
rs6747073	C	T	0.3946	0.0811539	0.0130946	9.76e-10	14913	2	135915358	o__Bifidobacteriales.id.432
rs6747073	C	T	0.3946	0.0816186	0.01316	9.04e-10	14776	2	135915358	g__Bifidobacterium.id.436
rs6747073	C	T	0.196317	0.131658	0.0209426	3.24e-10	7244	2	135915358	g__Bifidobacterium
rs6747073	C	T	0.19617	0.133063	0.0209607	2.18e-10	7252	2	135915358	o__Bifidobacteriales
rs6747073	C	T	0.19617	0.133087	0.0209607	2.16e-10	7252	2	135915358	f__Bifidobacteriaceae
rs6747073	C	T	0.3946	0.0807114	0.0124857	1.55e-10	16311	2	135915358	c__Actinobacteria.id.419
rs6745996	G	A	0.173	0.0957277	0.0175528	2.7e-08	14778	2	136292425	g__Bifidobacterium.id.436
rs6745996	G	A	0.173	0.0988906	0.0174666	8.06e-09	14915	2	136292425	o__Bifidobacteriales.id.432
rs6745996	G	A	0.173	0.0988906	0.0174666	8.06e-09	14915	2	136292425	f__Bifidobacteriaceae.id.433
rs674302	A	T	0.287114	-0.254455	0.0343487	1.28e-13	2041	9	136146664	s__Bifidobacterium_bifidum
rs6742283	A	G	0.4036	0.0738135	0.0117886	9.96e-10	17986	2	136596867	p__Actinobacteria.id.400
rs6742283	A	G	0.19725	0.131351	0.020274	9.25e-11	7727	2	136596867	p__Actinobacteria
rs6742283	A	G	0.19725	0.131353	0.020274	9.24e-11	7727	2	136596867	c__Actinobacteria
rs6742283	A	G	0.199272	0.145682	0.0222459	5.8e-11	6328	2	136596867	s__Bifidobacterium_adolescentis
rs6742283	A	G	0.198112	0.147217	0.0208463	1.64e-12	7244	2	136596867	g__Bifidobacterium
rs6742283	A	G	0.4036	0.0945592	0.0130832	1.5e-12	14776	2	136596867	g__Bifidobacterium.id.436
rs6742283	A	G	0.4036	0.0945947	0.013019	1.13e-12	14913	2	136596867	o__Bifidobacteriales.id.432
rs6742283	A	G	0.4036	0.0945947	0.013019	1.13e-12	14913	2	136596867	f__Bifidobacteriaceae.id.433
rs6742283	A	G	0.197962	0.148673	0.0208644	1.04e-12	7252	2	136596867	o__Bifidobacteriales
rs6742283	A	G	0.197962	0.148704	0.0208643	1.02e-12	7252	2	136596867	f__Bifidobacteriaceae
rs6742283	A	G	0.4036	0.0922691	0.0124118	3.01e-13	16310	2	136596867	c__Actinobacteria.id.419
rs6742013	C	T	0.1988	0.0940078	0.0168649	8.37e-09	14778	2	136169799	g__Bifidobacterium.id.436
rs6742013	C	T	0.1988	0.090377	0.0160367	5.53e-09	16313	2	136169799	c__Actinobacteria.id.419
rs6742013	C	T	0.1988	0.0973323	0.0167821	2.16e-09	14915	2	136169799	o__Bifidobacteriales.id.432
rs6742013	C	T	0.1988	0.0973323	0.0167821	2.16e-09	14915	2	136169799	f__Bifidobacteriaceae.id.433
rs6741481	G	A	0.2038	0.094276	0.0166152	3.79e-09	14778	2	135874622	g__Bifidobacterium.id.436
rs6741481	G	A	0.2038	0.0929799	0.0157998	1.08e-09	16313	2	135874622	c__Actinobacteria.id.419
rs6741481	G	A	0.2038	0.0998894	0.0165329	4.46e-10	14915	2	135874622	o__Bifidobacteriales.id.432
rs6741481	G	A	0.2038	0.0998894	0.0165329	4.46e-10	14915	2	135874622	f__Bifidobacteriaceae.id.433
rs6739713	G	A	0.3608	0.079104	0.0133801	7.39e-09	14915	2	136488978	f__Bifidobacteriaceae.id.433
rs6739713	G	A	0.3608	0.079104	0.0133801	7.39e-09	14915	2	136488978	o__Bifidobacteriales.id.432
rs6739713	G	A	0.3608	0.0803204	0.0134476	5.29e-09	14778	2	136488978	g__Bifidobacterium.id.436
rs6739713	G	A	0.175151	0.12535	0.0212495	3.66e-09	7727	2	136488978	p__Actinobacteria
rs6739713	G	A	0.175151	0.125354	0.0212495	3.65e-09	7727	2	136488978	c__Actinobacteria
rs6739713	G	A	0.3608	0.0769809	0.012758	2.97e-09	16313	2	136488978	c__Actinobacteria.id.419
rs6739713	G	A	0.175642	0.144691	0.0218569	3.59e-11	7244	2	136488978	g__Bifidobacterium
rs6739713	G	A	0.175517	0.145989	0.021876	2.5e-11	7252	2	136488978	f__Bifidobacteriaceae
rs6739713	G	A	0.175517	0.145984	0.021876	2.5e-11	7252	2	136488978	o__Bifidobacteriales
rs6738563	T	G	0.6183	0.0623797	0.0114297	1.67e-08	16309	2	135689188	c__Actinobacteria.id.419
rs6738563	T	G	0.6183	0.0725204	0.0119731	4.67e-10	14911	2	135689188	o__Bifidobacteriales.id.432
rs6738563	T	G	0.6183	0.0725204	0.0119731	4.67e-10	14911	2	135689188	f__Bifidobacteriaceae.id.433
rs6738563	T	G	0.6183	0.0755001	0.012026	1.12e-10	14775	2	135689188	g__Bifidobacterium.id.436
rs6737635	T	G	0.2058	0.0933661	0.0166833	7.96e-09	14778	2	135789472	g__Bifidobacterium.id.436
rs6737635	T	G	0.2058	0.0912542	0.0158602	3.18e-09	16313	2	135789472	c__Actinobacteria.id.419
rs6737635	T	G	0.2058	0.0977078	0.0166001	1.65e-09	14915	2	135789472	f__Bifidobacteriaceae.id.433
rs6737635	T	G	0.2058	0.0977078	0.0166001	1.65e-09	14915	2	135789472	o__Bifidobacteriales.id.432
rs6732236	G	T	0.150777	0.132703	0.0226606	4.74e-09	7727	2	136501509	p__Actinobacteria
rs6732236	G	T	0.150777	0.13271	0.0226606	4.73e-09	7727	2	136501509	c__Actinobacteria
rs6732236	G	T	0.151312	0.142415	0.0233418	1.05e-09	7244	2	136501509	g__Bifidobacterium
rs6732236	G	T	0.151214	0.143622	0.0233621	7.86e-10	7252	2	136501509	o__Bifidobacteriales
rs6732236	G	T	0.151214	0.143632	0.0233621	7.84e-10	7252	2	136501509	f__Bifidobacteriaceae
rs6730157	G	A	0.271284	0.114779	0.0183105	3.65e-10	7727	2	135907088	c__Actinobacteria
rs6730157	G	A	0.271284	0.114776	0.0183105	3.65e-10	7727	2	135907088	p__Actinobacteria
rs6730157	G	A	0.27327	0.137594	0.0201245	8.08e-12	6328	2	135907088	s__Bifidobacterium_adolescentis
rs6730157	G	A	0.271753	0.131851	0.0188385	2.58e-12	7244	2	135907088	g__Bifidobacterium
rs6730157	G	A	0.271608	0.132795	0.0188538	1.88e-12	7252	2	135907088	o__Bifidobacteriales
rs6730157	G	A	0.271608	0.132818	0.0188538	1.86e-12	7252	2	135907088	f__Bifidobacteriaceae
rs6730157	G	A	0.5099	0.0812466	0.01134	4.54e-13	17990	2	135907088	p__Actinobacteria.id.400
rs6730157	G	A	0.5099	0.109435	0.0125014	4.2e-18	14915	2	135907088	f__Bifidobacteriaceae.id.433
rs6730157	G	A	0.5099	0.109435	0.0125014	4.2e-18	14915	2	135907088	o__Bifidobacteriales.id.432
rs6730157	G	A	0.5099	0.111274	0.0125593	1.72e-18	14778	2	135907088	g__Bifidobacterium.id.436
rs6730157	G	A	0.5099	0.107534	0.0119089	2.43e-19	16313	2	135907088	c__Actinobacteria.id.419
rs6729961	G	T	0.1332	0.118237	0.0216573	4.11e-08	12287	2	136520186	f__Bifidobacteriaceae.id.433
rs6729961	G	T	0.1332	0.118237	0.0216573	4.11e-08	12287	2	136520186	o__Bifidobacteriales.id.432
rs6729961	G	T	0.1332	0.119906	0.0217683	3.87e-08	12157	2	136520186	g__Bifidobacterium.id.436
rs6729961	G	T	0.1332	0.113563	0.020689	2.79e-08	13623	2	136520186	c__Actinobacteria.id.419
rs6727889	T	C	0.1998	0.0916947	0.0168738	2.37e-08	14778	2	136110129	g__Bifidobacterium.id.436
rs6727889	T	C	0.1998	0.0899805	0.0160456	8.15e-09	16313	2	136110129	c__Actinobacteria.id.419
rs6727889	T	C	0.1998	0.0959133	0.016791	4.85e-09	14915	2	136110129	o__Bifidobacteriales.id.432
rs6727889	T	C	0.1998	0.0959133	0.016791	4.85e-09	14915	2	136110129	f__Bifidobacteriaceae.id.433
rs6724569	A	G	0.116284	0.143374	0.0261098	3.99e-08	7244	2	136516970	g__Bifidobacterium
rs6724569	A	G	0.116225	0.1445	0.026132	3.21e-08	7252	2	136516970	o__Bifidobacteriales
rs6724569	A	G	0.116225	0.144515	0.0261319	3.2e-08	7252	2	136516970	f__Bifidobacteriaceae
rs6723108	T	G	0.6521	0.0604886	0.0110306	1.02e-08	17990	2	135479980	p__Actinobacteria.id.400
rs6723108	T	G	0.6521	0.066609	0.0115694	2.42e-09	16313	2	135479980	c__Actinobacteria.id.419
rs6723108	T	G	0.6521	0.0727293	0.0121264	7.7e-10	14915	2	135479980	o__Bifidobacteriales.id.432
rs6723108	T	G	0.6521	0.0727293	0.0121264	7.7e-10	14915	2	135479980	f__Bifidobacteriaceae.id.433
rs6723108	T	G	0.6521	0.0768795	0.0121797	8.12e-11	14778	2	135479980	g__Bifidobacterium.id.436
rs6721838	G	A	0.2018	0.0960483	0.0166887	2.35e-09	14778	2	135935049	g__Bifidobacterium.id.436
rs6721838	G	A	0.2018	0.0916764	0.0158724	1.94e-09	16313	2	135935049	c__Actinobacteria.id.419
rs6721838	G	A	0.2018	0.0989763	0.016606	6.53e-10	14915	2	135935049	f__Bifidobacteriaceae.id.433
rs6721838	G	A	0.2018	0.0989763	0.016606	6.53e-10	14915	2	135935049	o__Bifidobacteriales.id.432
rs6720497	A	G	0.1332	0.117816	0.0216616	4.1e-08	12287	2	136515859	f__Bifidobacteriaceae.id.433
rs6720497	A	G	0.1332	0.117816	0.0216616	4.1e-08	12287	2	136515859	o__Bifidobacteriales.id.432
rs6720497	A	G	0.1332	0.119746	0.0217729	3.55e-08	12157	2	136515859	g__Bifidobacterium.id.436
rs6720497	A	G	0.1332	0.113995	0.0206919	2.2e-08	13623	2	136515859	c__Actinobacteria.id.419
rs6720287	G	A	0.3956	0.067989	0.0119482	2.22e-08	17990	2	136418348	p__Actinobacteria.id.400
rs6720287	G	A	0.188437	0.130945	0.0227887	9.13e-09	6328	2	136418348	s__Bifidobacterium_adolescentis
rs6720287	G	A	0.186114	0.126521	0.0207399	1.06e-09	7727	2	136418348	c__Actinobacteria
rs6720287	G	A	0.186114	0.126518	0.0207399	1.06e-09	7727	2	136418348	p__Actinobacteria
rs6720287	G	A	0.3956	0.0902882	0.0131925	1.88e-11	14915	2	136418348	f__Bifidobacteriaceae.id.433
rs6720287	G	A	0.3956	0.0902882	0.0131925	1.88e-11	14915	2	136418348	o__Bifidobacteriales.id.432
rs6720287	G	A	0.3956	0.091336	0.0132576	1.36e-11	14778	2	136418348	g__Bifidobacterium.id.436
rs6720287	G	A	0.1868	0.145908	0.0213261	7.82e-12	7244	2	136418348	g__Bifidobacterium
rs6720287	G	A	0.186663	0.147297	0.0213447	5.17e-12	7252	2	136418348	o__Bifidobacteriales
rs6720287	G	A	0.186663	0.147325	0.0213446	5.12e-12	7252	2	136418348	f__Bifidobacteriaceae
rs6720287	G	A	0.3956	0.0890003	0.012576	3.04e-12	16313	2	136418348	c__Actinobacteria.id.419
rs6719488	G	T	0.4046	0.0735528	0.0117814	9.99e-10	17990	2	136575199	p__Actinobacteria.id.400
rs6719488	T	G	0.803032	-0.130297	0.0202748	1.31e-10	7727	2	136575199	c__Actinobacteria
rs6719488	T	G	0.803032	-0.130294	0.0202749	1.31e-10	7727	2	136575199	p__Actinobacteria
rs6719488	T	G	0.800985	-0.143938	0.022254	9.93e-11	6328	2	136575199	s__Bifidobacterium_adolescentis
rs6719488	T	G	0.802237	-0.145659	0.0208508	2.83e-12	7244	2	136575199	g__Bifidobacterium
rs6719488	T	G	0.802386	-0.147111	0.0208688	1.8e-12	7252	2	136575199	o__Bifidobacteriales
rs6719488	T	G	0.802386	-0.147143	0.0208688	1.78e-12	7252	2	136575199	f__Bifidobacteriaceae
rs6719488	G	T	0.4046	0.0951289	0.0130705	1.04e-12	14778	2	136575199	g__Bifidobacterium.id.436
rs6719488	G	T	0.4046	0.0955705	0.0130069	6.53e-13	14915	2	136575199	o__Bifidobacteriales.id.432
rs6719488	G	T	0.4046	0.0955705	0.0130069	6.53e-13	14915	2	136575199	f__Bifidobacteriaceae.id.433
rs6719488	G	T	0.4046	0.0922752	0.0124	3.1e-13	16313	2	136575199	c__Actinobacteria.id.419
rs6716536	T	C	0.4394	0.0725397	0.0115447	4.47e-10	17782	2	136787402	p__Actinobacteria.id.400
rs6716536	T	C	0.228196	0.133719	0.0198689	1.7e-11	7727	2	136787402	c__Actinobacteria
rs6716536	T	C	0.228196	0.133714	0.019869	1.7e-11	7727	2	136787402	p__Actinobacteria
rs6716536	T	C	0.229	0.151141	0.020431	1.39e-13	7244	2	136787402	g__Bifidobacterium
rs6716536	T	C	0.228937	0.151291	0.0204477	1.37e-13	7252	2	136787402	o__Bifidobacteriales
rs6716536	T	C	0.228937	0.151315	0.0204476	1.36e-13	7252	2	136787402	f__Bifidobacteriaceae
rs6716536	T	C	0.229712	0.161969	0.0218182	1.14e-13	6328	2	136787402	s__Bifidobacterium_adolescentis
rs6716536	T	C	0.4394	0.0923254	0.0121224	5.27e-14	16182	2	136787402	c__Actinobacteria.id.419
rs6716536	T	C	0.4394	0.0977634	0.0127133	3.56e-14	14795	2	136787402	f__Bifidobacteriaceae.id.433
rs6716536	T	C	0.4394	0.0977634	0.0127133	3.56e-14	14795	2	136787402	o__Bifidobacteriales.id.432
rs6716536	T	C	0.4394	0.100723	0.0127701	7.72e-15	14666	2	136787402	g__Bifidobacterium.id.436
rs6716070	T	G	0.884173	-0.143152	0.0261305	4.29e-08	7252	2	136544651	o__Bifidobacteriales
rs6716070	T	G	0.884173	-0.143167	0.0261304	4.28e-08	7252	2	136544651	f__Bifidobacteriaceae
rs6715856	C	T	0.3956	0.0676629	0.0119485	2.55e-08	17990	2	136416855	p__Actinobacteria.id.400
rs6715856	C	T	0.188476	0.13076	0.0227857	9.54e-09	6328	2	136416855	s__Bifidobacterium_adolescentis
rs6715856	C	T	0.186149	0.126385	0.0207383	1.1e-09	7727	2	136416855	c__Actinobacteria
rs6715856	C	T	0.186149	0.126382	0.0207383	1.1e-09	7727	2	136416855	p__Actinobacteria
rs6715856	C	T	0.3956	0.0899366	0.013193	2.26e-11	14915	2	136416855	o__Bifidobacteriales.id.432
rs6715856	C	T	0.3956	0.0899366	0.013193	2.26e-11	14915	2	136416855	f__Bifidobacteriaceae.id.433
rs6715856	C	T	0.3956	0.0907761	0.0132582	1.83e-11	14778	2	136416855	g__Bifidobacterium.id.436
rs6715856	C	T	0.186837	0.145771	0.0213243	8.15e-12	7244	2	136416855	g__Bifidobacterium
rs6715856	C	T	0.1867	0.147161	0.0213429	5.38e-12	7252	2	136416855	o__Bifidobacteriales
rs6715856	C	T	0.1867	0.147189	0.0213429	5.33e-12	7252	2	136416855	f__Bifidobacteriaceae
rs6715856	C	T	0.3956	0.0887859	0.0125764	3.37e-12	16313	2	136416855	c__Actinobacteria.id.419
rs6715785	A	G	0.4235	0.0697795	0.0125757	3e-08	14915	2	136910273	o__Bifidobacteriales.id.432
rs6715785	A	G	0.4235	0.0697795	0.0125757	3e-08	14915	2	136910273	f__Bifidobacteriaceae.id.433
rs6715785	A	G	0.4235	0.0703946	0.0126341	2.69e-08	14778	2	136910273	g__Bifidobacterium.id.436
rs6715785	A	G	0.4235	0.0709594	0.0120001	3.88e-09	16312	2	136910273	c__Actinobacteria.id.419
rs6714750	G	A	0.3658	0.0836695	0.0132364	6.28e-10	14795	2	136783169	f__Bifidobacteriaceae.id.433
rs6714750	G	A	0.3658	0.0836695	0.0132364	6.28e-10	14795	2	136783169	o__Bifidobacteriales.id.432
rs6714750	G	A	0.3658	0.0851661	0.0132968	3.86e-10	14666	2	136783169	g__Bifidobacterium.id.436
rs6714750	G	A	0.192846	0.132295	0.0210293	3.16e-10	7727	2	136783169	c__Actinobacteria
rs6714750	G	A	0.192846	0.132287	0.0210294	3.16e-10	7727	2	136783169	p__Actinobacteria
rs6714750	G	A	0.1939	0.148209	0.0231428	1.51e-10	6328	2	136783169	s__Bifidobacterium_adolescentis
rs6714750	G	A	0.3658	0.0849251	0.0126225	4.33e-11	16182	2	136783169	c__Actinobacteria.id.419
rs6714750	G	A	0.193662	0.143942	0.0216267	2.82e-11	7244	2	136783169	g__Bifidobacterium
rs6714750	G	A	0.19359	0.144304	0.0216437	2.61e-11	7252	2	136783169	f__Bifidobacteriaceae
rs6714750	G	A	0.19359	0.144298	0.0216438	2.61e-11	7252	2	136783169	o__Bifidobacteriales
rs6709763	A	C	0.2048	0.0936475	0.0166832	7.39e-09	14778	2	135789405	g__Bifidobacterium.id.436
rs6709763	A	C	0.2048	0.0919039	0.0158598	2.41e-09	16313	2	135789405	c__Actinobacteria.id.419
rs6709763	A	C	0.2048	0.0982591	0.0165998	1.36e-09	14915	2	135789405	o__Bifidobacteriales.id.432
rs6709763	A	C	0.2048	0.0982591	0.0165998	1.36e-09	14915	2	135789405	f__Bifidobacteriaceae.id.433
rs6708957	T	C	0.150806	0.132915	0.0226495	4.4e-09	7727	2	136520043	p__Actinobacteria
rs6708957	T	C	0.150806	0.132922	0.0226494	4.39e-09	7727	2	136520043	c__Actinobacteria
rs6708957	T	C	0.151346	0.142557	0.0233298	9.93e-10	7244	2	136520043	g__Bifidobacterium
rs6708957	T	C	0.151248	0.143762	0.0233501	7.42e-10	7252	2	136520043	o__Bifidobacteriales
rs6708957	T	C	0.151248	0.143772	0.0233501	7.4e-10	7252	2	136520043	f__Bifidobacteriaceae
rs6707289	G	A	0.1332	0.117813	0.0216613	4.1e-08	12287	2	136515924	o__Bifidobacteriales.id.432
rs6707289	G	A	0.1332	0.117813	0.0216613	4.1e-08	12287	2	136515924	f__Bifidobacteriaceae.id.433
rs6707289	G	A	0.1332	0.119744	0.0217726	3.55e-08	12157	2	136515924	g__Bifidobacterium.id.436
rs6707289	G	A	0.1332	0.113992	0.0206917	2.2e-08	13623	2	136515924	c__Actinobacteria.id.419
rs6706466	G	A	0.2038	0.0907041	0.0166127	1.17e-08	14778	2	135895809	g__Bifidobacterium.id.436
rs6706466	G	A	0.2038	0.0902271	0.015797	2.78e-09	16313	2	135895809	c__Actinobacteria.id.419
rs6706466	G	A	0.2038	0.0961291	0.0165302	1.54e-09	14915	2	135895809	o__Bifidobacteriales.id.432
rs6706466	G	A	0.2038	0.0961291	0.0165302	1.54e-09	14915	2	135895809	f__Bifidobacteriaceae.id.433
rs6705610	G	T	0.2048	0.0890814	0.0166151	2.02e-08	14778	2	135925002	g__Bifidobacterium.id.436
rs6705610	G	T	0.2048	0.0859614	0.0158009	1.24e-08	16313	2	135925002	c__Actinobacteria.id.419
rs6705610	G	T	0.2048	0.09311	0.0165327	4.25e-09	14915	2	135925002	o__Bifidobacteriales.id.432
rs6705610	G	T	0.2048	0.09311	0.0165327	4.25e-09	14915	2	135925002	f__Bifidobacteriaceae.id.433
rs6704561	T	C	0.217385	0.12115	0.0219797	3.55e-08	6328	2	136819662	s__Bifidobacterium_adolescentis
rs6704561	T	C	0.21727	0.121624	0.0205645	3.33e-09	7252	2	136819662	o__Bifidobacteriales
rs6704561	T	C	0.21727	0.121653	0.0205645	3.31e-09	7252	2	136819662	f__Bifidobacteriaceae
rs6704561	T	C	0.217234	0.122372	0.0205571	2.64e-09	7244	2	136819662	g__Bifidobacterium
rs6704561	T	C	0.3946	0.0788234	0.0129174	1.57e-09	14795	2	136819662	o__Bifidobacteriales.id.432
rs6704561	T	C	0.3946	0.0788234	0.0129174	1.57e-09	14795	2	136819662	f__Bifidobacteriaceae.id.433
rs6704561	T	C	0.3946	0.080681	0.012975	7.9e-10	14666	2	136819662	g__Bifidobacterium.id.436
rs6704561	T	C	0.3946	0.078466	0.0123219	3.07e-10	16182	2	136819662	c__Actinobacteria.id.419
rs657152	A	C	0.302793	-0.251949	0.0337797	8.75e-14	2041	9	136139265	s__Bifidobacterium_bifidum
rs656326	C	A	0.3966	0.0674802	0.0119519	2.83e-08	17990	2	136428460	p__Actinobacteria.id.400
rs656326	C	A	0.188374	0.130727	0.0227957	9.77e-09	6328	2	136428460	s__Bifidobacterium_adolescentis
rs656326	C	A	0.186039	0.12666	0.0207471	1.03e-09	7727	2	136428460	c__Actinobacteria
rs656326	C	A	0.186039	0.126656	0.0207471	1.03e-09	7727	2	136428460	p__Actinobacteria
rs656326	C	A	0.3966	0.0898718	0.013197	2.34e-11	14915	2	136428460	f__Bifidobacteriaceae.id.433
rs656326	C	A	0.3966	0.0898718	0.013197	2.34e-11	14915	2	136428460	o__Bifidobacteriales.id.432
rs656326	C	A	0.3966	0.0906456	0.0132623	1.94e-11	14778	2	136428460	g__Bifidobacterium.id.436
rs656326	C	A	0.186724	0.145939	0.0213336	7.87e-12	7244	2	136428460	g__Bifidobacterium
rs656326	C	A	0.186587	0.14733	0.0213522	5.2e-12	7252	2	136428460	o__Bifidobacteriales
rs656326	C	A	0.186587	0.147357	0.0213522	5.15e-12	7252	2	136428460	f__Bifidobacteriaceae
rs656326	C	A	0.3966	0.0890462	0.0125802	3.03e-12	16313	2	136428460	c__Actinobacteria.id.419
rs651007	T	C	0.174914	-0.228604	0.0408612	2.21e-08	2041	9	136153875	s__Bifidobacterium_bifidum
rs644234	G	T	0.303038	-0.252436	0.033783	7.88e-14	2041	9	136142217	s__Bifidobacterium_bifidum
rs643434	A	G	0.303038	-0.252436	0.033783	7.88e-14	2041	9	136142355	s__Bifidobacterium_bifidum
rs6430593	A	G	0.173	0.101138	0.0176514	1.74e-08	14778	2	136655620	g__Bifidobacterium.id.436
rs6430593	A	G	0.173	0.0976705	0.0167991	9.44e-09	16313	2	136655620	c__Actinobacteria.id.419
rs6430593	A	G	0.173	0.103458	0.0175648	6.67e-09	14915	2	136655620	o__Bifidobacteriales.id.432
rs6430593	A	G	0.173	0.103458	0.0175648	6.67e-09	14915	2	136655620	f__Bifidobacteriaceae.id.433
rs6430589	G	C	0.3857	0.0680323	0.0120025	2.47e-08	17989	2	136554800	p__Actinobacteria.id.400
rs6430589	C	G	0.813145	-0.136046	0.0228909	2.79e-09	6328	2	136554800	s__Bifidobacterium_adolescentis
rs6430589	C	G	0.815291	-0.128299	0.0208344	7.37e-10	7727	2	136554800	p__Actinobacteria
rs6430589	C	G	0.815291	-0.128302	0.0208343	7.36e-10	7727	2	136554800	c__Actinobacteria
rs6430589	C	G	0.81462	-0.146055	0.0214197	9.19e-12	7244	2	136554800	g__Bifidobacterium
rs6430589	G	C	0.3857	0.0920706	0.0132547	9.08e-12	14914	2	136554800	f__Bifidobacteriaceae.id.433
rs6430589	G	C	0.3857	0.0920706	0.0132547	9.08e-12	14914	2	136554800	o__Bifidobacteriales.id.432
rs6430589	G	C	0.3857	0.0926687	0.0133204	8.22e-12	14777	2	136554800	g__Bifidobacterium.id.436
rs6430589	C	G	0.814755	-0.147499	0.0214383	5.98e-12	7252	2	136554800	o__Bifidobacteriales
rs6430589	C	G	0.814755	-0.147531	0.0214383	5.92e-12	7252	2	136554800	f__Bifidobacteriaceae
rs6430589	G	C	0.3857	0.0890976	0.0126367	3.74e-12	16312	2	136554800	c__Actinobacteria.id.419
rs6430588	C	T	0.881477	-0.140894	0.0258329	4.92e-08	7244	2	136554797	g__Bifidobacterium
rs6430588	C	T	0.881539	-0.141951	0.025855	4.01e-08	7252	2	136554797	o__Bifidobacteriales
rs6430588	C	T	0.881539	-0.141965	0.0258549	4e-08	7252	2	136554797	f__Bifidobacteriaceae
rs6430585	C	A	0.848932	-0.130954	0.0226525	7.42e-09	7727	2	136506927	p__Actinobacteria
rs6430585	C	A	0.848932	-0.130961	0.0226524	7.41e-09	7727	2	136506927	c__Actinobacteria
rs6430585	C	A	0.848447	-0.141606	0.0233354	1.29e-09	7244	2	136506927	g__Bifidobacterium
rs6430585	C	A	0.848545	-0.142812	0.0233557	9.68e-10	7252	2	136506927	o__Bifidobacteriales
rs6430585	C	A	0.848545	-0.142821	0.0233557	9.65e-10	7252	2	136506927	f__Bifidobacteriaceae
rs6430580	G	A	0.174	0.0961699	0.0174837	1.96e-08	14915	2	136321951	o__Bifidobacteriales.id.432
rs6430580	G	A	0.174	0.0961699	0.0174837	1.96e-08	14915	2	136321951	f__Bifidobacteriaceae.id.433
rs6430561	T	C	0.2018	0.0941306	0.0166496	4.07e-09	14778	2	135885357	g__Bifidobacterium.id.436
rs6430561	T	C	0.2018	0.0923692	0.015835	1.44e-09	16313	2	135885357	c__Actinobacteria.id.419
rs6430561	T	C	0.2018	0.0998977	0.016567	4.49e-10	14915	2	135885357	f__Bifidobacteriaceae.id.433
rs6430561	T	C	0.2018	0.0998977	0.016567	4.49e-10	14915	2	135885357	o__Bifidobacteriales.id.432
rs635634	T	C	0.158746	-0.238253	0.0426057	2.24e-08	2041	9	136155000	s__Bifidobacterium_bifidum
rs632632	C	T	0.203993	0.128342	0.0200134	1.43e-10	7727	2	136638216	c__Actinobacteria
rs632632	C	T	0.203993	0.128338	0.0200134	1.43e-10	7727	2	136638216	p__Actinobacteria
rs632632	C	T	0.4175	0.0796483	0.0117045	2.49e-11	17989	2	136638216	p__Actinobacteria.id.400
rs632632	C	T	0.206155	0.147485	0.021929	1.75e-11	6328	2	136638216	s__Bifidobacterium_adolescentis
rs632632	C	T	0.204866	0.145913	0.0205737	1.32e-12	7244	2	136638216	g__Bifidobacterium
rs632632	C	T	0.204782	0.146554	0.0205906	1.1e-12	7252	2	136638216	o__Bifidobacteriales
rs632632	C	T	0.204782	0.146584	0.0205906	1.09e-12	7252	2	136638216	f__Bifidobacteriaceae
rs632632	C	T	0.4175	0.103457	0.0129774	6.21e-15	14778	2	136638216	g__Bifidobacterium.id.436
rs632632	C	T	0.4175	0.104541	0.0129145	2.42e-15	14915	2	136638216	f__Bifidobacteriaceae.id.433
rs632632	C	T	0.4175	0.104541	0.0129145	2.42e-15	14915	2	136638216	o__Bifidobacteriales.id.432
rs632632	C	T	0.4175	0.0994763	0.0123137	2.2e-15	16312	2	136638216	c__Actinobacteria.id.419
rs62170081	G	A	0.1332	0.119097	0.0216609	2.78e-08	12287	2	136524766	o__Bifidobacteriales.id.432
rs62170081	G	A	0.1332	0.119097	0.0216609	2.78e-08	12287	2	136524766	f__Bifidobacteriaceae.id.433
rs62170081	G	A	0.1332	0.121448	0.0217719	2.14e-08	12157	2	136524766	g__Bifidobacterium.id.436
rs62170081	G	A	0.1332	0.115011	0.0206917	1.56e-08	13623	2	136524766	c__Actinobacteria.id.419
rs62168942	C	T	0.2048	0.0966699	0.0166728	2.37e-09	14778	2	135799082	g__Bifidobacterium.id.436
rs62168942	C	T	0.2048	0.0957826	0.01585	5.19e-10	16313	2	135799082	c__Actinobacteria.id.419
rs62168942	C	T	0.2048	0.101509	0.0165892	3.65e-10	14915	2	135799082	f__Bifidobacteriaceae.id.433
rs62168942	C	T	0.2048	0.101509	0.0165892	3.65e-10	14915	2	135799082	o__Bifidobacteriales.id.432
rs62168941	T	C	0.2048	0.0962528	0.0166733	2.78e-09	14778	2	135798758	g__Bifidobacterium.id.436
rs62168941	T	C	0.2048	0.0954432	0.0158504	6.05e-10	16313	2	135798758	c__Actinobacteria.id.419
rs62168941	T	C	0.2048	0.10094	0.0165898	4.64e-10	14915	2	135798758	f__Bifidobacteriaceae.id.433
rs62168941	T	C	0.2048	0.10094	0.0165898	4.64e-10	14915	2	135798758	o__Bifidobacteriales.id.432
rs62168934	G	A	0.2048	0.0947026	0.0166826	4.95e-09	14778	2	135792528	g__Bifidobacterium.id.436
rs62168934	G	A	0.2048	0.0940021	0.0158589	1.03e-09	16313	2	135792528	c__Actinobacteria.id.419
rs62168934	G	A	0.2048	0.0990994	0.0165988	9.43e-10	14915	2	135792528	o__Bifidobacteriales.id.432
rs62168934	G	A	0.2048	0.0990994	0.0165988	9.43e-10	14915	2	135792528	f__Bifidobacteriaceae.id.433
rs62168836	A	G	0.115056	0.14367	0.0254157	1.58e-08	7727	2	136463117	c__Actinobacteria
rs62168836	A	G	0.115056	0.14366	0.0254157	1.58e-08	7727	2	136463117	p__Actinobacteria
rs62168836	A	G	0.115884	0.150745	0.0261512	8.2e-09	7244	2	136463117	g__Bifidobacterium
rs62168836	A	G	0.115825	0.151896	0.0261735	6.5e-09	7252	2	136463117	o__Bifidobacteriales
rs62168836	A	G	0.115825	0.151937	0.0261735	6.44e-09	7252	2	136463117	f__Bifidobacteriaceae
rs62168833	A	G	0.115337	0.142489	0.0253922	2.01e-08	7727	2	136449254	c__Actinobacteria
rs62168833	A	G	0.115337	0.142478	0.0253922	2.01e-08	7727	2	136449254	p__Actinobacteria
rs62168833	A	G	0.116156	0.149859	0.0261293	9.74e-09	7244	2	136449254	g__Bifidobacterium
rs62168833	A	G	0.116097	0.151012	0.0261517	7.72e-09	7252	2	136449254	o__Bifidobacteriales
rs62168833	A	G	0.116097	0.151049	0.0261516	7.65e-09	7252	2	136449254	f__Bifidobacteriaceae
rs62168830	T	A	0.11535	0.142376	0.0253925	2.06e-08	7727	2	136443900	c__Actinobacteria
rs62168830	T	A	0.11535	0.142365	0.0253925	2.06e-08	7727	2	136443900	p__Actinobacteria
rs62168830	T	A	0.11617	0.14971	0.0261296	1.01e-08	7244	2	136443900	g__Bifidobacterium
rs62168830	T	A	0.116111	0.150861	0.026152	7.99e-09	7252	2	136443900	o__Bifidobacteriales
rs62168830	T	A	0.116111	0.150898	0.0261519	7.92e-09	7252	2	136443900	f__Bifidobacteriaceae
rs62168792	G	A	0.114319	0.141709	0.0254314	2.52e-08	7727	2	136415217	p__Actinobacteria
rs62168792	G	A	0.114319	0.14172	0.0254313	2.51e-08	7727	2	136415217	c__Actinobacteria
rs62168792	G	A	0.115188	0.147662	0.0261652	1.67e-08	7244	2	136415217	g__Bifidobacterium
rs62168792	G	A	0.11513	0.148775	0.0261876	1.34e-08	7252	2	136415217	o__Bifidobacteriales
rs62168792	G	A	0.11513	0.148814	0.0261875	1.33e-08	7252	2	136415217	f__Bifidobacteriaceae
rs62160860	C	G	0.166	0.0897924	0.0161557	3.91e-08	17985	2	136751849	p__Actinobacteria.id.400
rs62160860	C	G	0.166	0.113418	0.0179031	2.18e-10	14775	2	136751849	g__Bifidobacterium.id.436
rs62160860	C	G	0.166	0.115662	0.0178155	7.86e-11	14912	2	136751849	f__Bifidobacteriaceae.id.433
rs62160860	C	G	0.166	0.115662	0.0178155	7.86e-11	14912	2	136751849	o__Bifidobacteriales.id.432
rs62160860	C	G	0.166	0.113159	0.0170362	2.68e-11	16310	2	136751849	c__Actinobacteria.id.419
rs61841503	G	A	0.1372	0.092888	0.0171454	4e-08	13568	10	17019559	g__Romboutsia.id.11347
rs61841503	G	A	0.1372	0.0919658	0.0161331	9.8e-09	15333	10	17019559	f__Peptostreptococcaceae.id.2042
rs61663334	G	A	0.2058	0.0862912	0.0158317	7.46e-09	16312	2	135776430	c__Actinobacteria.id.419
rs61663334	G	A	0.2058	0.091462	0.0166525	6.77e-09	14777	2	135776430	g__Bifidobacterium.id.436
rs61663334	G	A	0.2058	0.096122	0.0165688	1.18e-09	14914	2	135776430	o__Bifidobacteriales.id.432
rs61663334	G	A	0.2058	0.096122	0.0165688	1.18e-09	14914	2	135776430	f__Bifidobacteriaceae.id.433
rs613534	G	A	0.303221	-0.252659	0.0337892	7.57e-14	2041	9	136143120	s__Bifidobacterium_bifidum
rs61240933	G	C	0.120858	0.139197	0.0254622	4.58e-08	7252	2	136572285	o__Bifidobacteriales
rs61240933	G	C	0.120858	0.139209	0.0254621	4.57e-08	7252	2	136572285	f__Bifidobacteriaceae
rs612169	G	A	0.286808	-0.255012	0.0343806	1.2e-13	2041	9	136143442	s__Bifidobacterium_bifidum
rs61187091	A	G	0.105064	0.150988	0.0273712	3.46e-08	7244	2	136468238	g__Bifidobacterium
rs61187091	A	G	0.105017	0.151938	0.027394	2.92e-08	7252	2	136468238	o__Bifidobacteriales
rs61187091	A	G	0.105017	0.151942	0.027394	2.91e-08	7252	2	136468238	f__Bifidobacteriaceae
rs61087958	T	C	0.2038	0.0946825	0.0166241	3.38e-09	14778	2	135874038	g__Bifidobacterium.id.436
rs61087958	T	C	0.2038	0.0940299	0.0158094	7.35e-10	16313	2	135874038	c__Actinobacteria.id.419
rs61087958	T	C	0.2038	0.100544	0.0165419	3.67e-10	14915	2	135874038	f__Bifidobacteriaceae.id.433
rs61087958	T	C	0.2038	0.100544	0.0165419	3.67e-10	14915	2	135874038	o__Bifidobacteriales.id.432
rs60966546	T	C	0.114155	0.138882	0.0253957	4.53e-08	7727	2	136401843	p__Actinobacteria
rs60966546	T	C	0.114155	0.138892	0.0253956	4.52e-08	7727	2	136401843	c__Actinobacteria
rs60966546	T	C	0.115002	0.14535	0.026129	2.66e-08	7244	2	136401843	g__Bifidobacterium
rs60966546	T	C	0.114944	0.146466	0.0261514	2.13e-08	7252	2	136401843	o__Bifidobacteriales
rs60966546	T	C	0.114944	0.146505	0.0261513	2.12e-08	7252	2	136401843	f__Bifidobacteriaceae
rs60963894	G	T	0.150849	0.133318	0.0226517	3.97e-09	7727	2	136539670	p__Actinobacteria
rs60963894	G	T	0.150849	0.133324	0.0226517	3.96e-09	7727	2	136539670	c__Actinobacteria
rs60963894	G	T	0.151399	0.142799	0.0233315	9.33e-10	7244	2	136539670	g__Bifidobacterium
rs60963894	G	T	0.151301	0.144002	0.0233519	6.98e-10	7252	2	136539670	o__Bifidobacteriales
rs60963894	G	T	0.151301	0.144012	0.0233518	6.96e-10	7252	2	136539670	f__Bifidobacteriaceae
rs60453613	C	G	0.150903	0.132789	0.0226502	4.56e-09	7727	2	136527120	p__Actinobacteria
rs60453613	C	G	0.150903	0.132796	0.0226502	4.55e-09	7727	2	136527120	c__Actinobacteria
rs60453613	C	G	0.151433	0.142599	0.02333	9.82e-10	7244	2	136527120	g__Bifidobacterium
rs60453613	C	G	0.151335	0.143802	0.0233503	7.35e-10	7252	2	136527120	o__Bifidobacteriales
rs60453613	C	G	0.151335	0.143811	0.0233503	7.33e-10	7252	2	136527120	f__Bifidobacteriaceae
rs60433564	C	A	0.1332	0.122674	0.0216571	1.05e-08	12287	2	136535364	o__Bifidobacteriales.id.432
rs60433564	C	A	0.1332	0.122674	0.0216571	1.05e-08	12287	2	136535364	f__Bifidobacteriaceae.id.433
rs60433564	C	A	0.1332	0.124308	0.0217689	9.61e-09	12157	2	136535364	g__Bifidobacterium.id.436
rs60433564	C	A	0.1332	0.119278	0.0206866	4.41e-09	13623	2	136535364	c__Actinobacteria.id.419
rs60397494	T	C	0.105075	0.150944	0.0273718	3.5e-08	7244	2	136470219	g__Bifidobacterium
rs60397494	T	C	0.105028	0.151894	0.0273946	2.95e-08	7252	2	136470219	o__Bifidobacteriales
rs60397494	T	C	0.105028	0.151898	0.0273946	2.94e-08	7252	2	136470219	f__Bifidobacteriaceae
rs60376570	A	G	0.1501	0.103988	0.0188758	3.46e-08	14915	2	136580398	o__Bifidobacteriales.id.432
rs60376570	A	G	0.1501	0.103988	0.0188758	3.46e-08	14915	2	136580398	f__Bifidobacteriaceae.id.433
rs60376570	A	G	0.1501	0.101474	0.018068	2.21e-08	16313	2	136580398	c__Actinobacteria.id.419
rs60350840	G	A	0.2058	0.0952755	0.0166843	4.18e-09	14778	2	135789784	g__Bifidobacterium.id.436
rs60350840	G	A	0.2058	0.0940811	0.0158608	1.08e-09	16313	2	135789784	c__Actinobacteria.id.419
rs60350840	G	A	0.2058	0.0995796	0.0166007	8.18e-10	14915	2	135789784	o__Bifidobacteriales.id.432
rs60350840	G	A	0.2058	0.0995796	0.0166007	8.18e-10	14915	2	135789784	f__Bifidobacteriaceae.id.433
rs60253740	T	G	0.12093	0.138996	0.0254539	4.74e-08	7252	2	136571852	o__Bifidobacteriales
rs60253740	T	G	0.12093	0.139008	0.0254539	4.73e-08	7252	2	136571852	f__Bifidobacteriaceae
rs602075	A	G	0.2306	0.168974	0.0296976	3.57e-08	3212	9	79110160	g__Allisonella.id.2174
rs600038	C	T	0.175269	-0.228862	0.0408076	2.04e-08	2041	9	136151806	s__Bifidobacterium_bifidum
rs597988	A	T	0.287089	-0.254672	0.0343504	1.23e-13	2041	9	136144284	s__Bifidobacterium_bifidum
rs59413285	T	G	0.115344	0.142505	0.025391	2e-08	7727	2	136444185	c__Actinobacteria
rs59413285	T	G	0.115344	0.142494	0.025391	2e-08	7727	2	136444185	p__Actinobacteria
rs59413285	T	G	0.116163	0.149838	0.026128	9.76e-09	7244	2	136444185	g__Bifidobacterium
rs59413285	T	G	0.116104	0.15099	0.0261503	7.74e-09	7252	2	136444185	o__Bifidobacteriales
rs59413285	T	G	0.116104	0.151027	0.0261503	7.68e-09	7252	2	136444185	f__Bifidobacteriaceae
rs59243420	T	A	0.121015	0.138841	0.0254453	4.86e-08	7252	2	136584538	o__Bifidobacteriales
rs59243420	T	A	0.121015	0.138853	0.0254452	4.84e-08	7252	2	136584538	f__Bifidobacteriaceae
rs58697996	A	G	0.2038	0.0955899	0.0166592	2.58e-09	14778	2	135871624	g__Bifidobacterium.id.436
rs58697996	A	G	0.2038	0.094277	0.0158382	6.37e-10	16313	2	135871624	c__Actinobacteria.id.419
rs58697996	A	G	0.2038	0.101221	0.0165764	3.09e-10	14915	2	135871624	f__Bifidobacteriaceae.id.433
rs58697996	A	G	0.2038	0.101221	0.0165764	3.09e-10	14915	2	135871624	o__Bifidobacteriales.id.432
rs58426504	G	T	0.2038	0.0940672	0.0166169	3.62e-09	14778	2	135860305	g__Bifidobacterium.id.436
rs58426504	G	T	0.2038	0.0940717	0.0158014	6.12e-10	16313	2	135860305	c__Actinobacteria.id.419
rs58426504	G	T	0.2038	0.0996897	0.0165349	4.37e-10	14915	2	135860305	f__Bifidobacteriaceae.id.433
rs58426504	G	T	0.2038	0.0996897	0.0165349	4.37e-10	14915	2	135860305	o__Bifidobacteriales.id.432
rs584226	C	T	0.1571	0.0961745	0.0170309	2.84e-08	16313	2	136641382	c__Actinobacteria.id.419
rs584226	C	T	0.1571	0.101357	0.0177714	1.91e-08	14915	2	136641382	o__Bifidobacteriales.id.432
rs584226	C	T	0.1571	0.101357	0.0177714	1.91e-08	14915	2	136641382	f__Bifidobacteriaceae.id.433
rs58327215	C	G	0.2018	0.0940695	0.0166456	3.91e-09	14778	2	135884487	g__Bifidobacterium.id.436
rs58327215	C	G	0.2018	0.0925797	0.0158316	1.26e-09	16313	2	135884487	c__Actinobacteria.id.419
rs58327215	C	G	0.2018	0.0994723	0.0165635	4.92e-10	14915	2	135884487	f__Bifidobacteriaceae.id.433
rs58327215	C	G	0.2018	0.0994723	0.0165635	4.92e-10	14915	2	135884487	o__Bifidobacteriales.id.432
rs58301703	A	G	0.116418	0.14278	0.0261151	4.57e-08	7252	2	136532225	o__Bifidobacteriales
rs58301703	A	G	0.116418	0.142795	0.0261151	4.55e-08	7252	2	136532225	f__Bifidobacteriaceae
rs582118	G	A	0.287053	-0.254629	0.0343517	1.24e-13	2041	9	136145471	s__Bifidobacterium_bifidum
rs582094	T	A	0.287114	-0.254455	0.0343487	1.28e-13	2041	9	136145484	s__Bifidobacterium_bifidum
rs58080116	G	A	0.1501	0.0993037	0.0180636	4.88e-08	16313	2	136574305	c__Actinobacteria.id.419
rs579459	C	T	0.174914	-0.228604	0.0408612	2.21e-08	2041	9	136154168	s__Bifidobacterium_bifidum
rs57905414	T	A	0.1064	0.184818	0.0322855	1.3e-08	5483	3	17702616	g__Peptococcus.id.2037
rs57829242	G	A	0.1998	0.0970353	0.0168365	2.78e-09	14778	2	135984172	g__Bifidobacterium.id.436
rs57829242	G	A	0.1998	0.0936368	0.0160094	1.61e-09	16313	2	135984172	c__Actinobacteria.id.419
rs57829242	G	A	0.1998	0.100605	0.0167536	6.48e-10	14915	2	135984172	f__Bifidobacteriaceae.id.433
rs57829242	G	A	0.1998	0.100605	0.0167536	6.48e-10	14915	2	135984172	o__Bifidobacteriales.id.432
rs57543738	C	T	0.1491	0.101652	0.018088	2.2e-08	16313	2	136586828	c__Actinobacteria.id.419
rs57543738	C	T	0.1491	0.105657	0.0188984	2.16e-08	14915	2	136586828	f__Bifidobacteriaceae.id.433
rs57543738	C	T	0.1491	0.105657	0.0188984	2.16e-08	14915	2	136586828	o__Bifidobacteriales.id.432
rs57530667	G	A	0.115344	0.142505	0.025391	2e-08	7727	2	136444338	c__Actinobacteria
rs57530667	G	A	0.115344	0.142494	0.025391	2e-08	7727	2	136444338	p__Actinobacteria
rs57530667	G	A	0.116163	0.149838	0.026128	9.76e-09	7244	2	136444338	g__Bifidobacterium
rs57530667	G	A	0.116104	0.15099	0.0261503	7.74e-09	7252	2	136444338	o__Bifidobacteriales
rs57530667	G	A	0.116104	0.151027	0.0261503	7.68e-09	7252	2	136444338	f__Bifidobacteriaceae
rs57243841	G	A	0.177864	0.125862	0.0222909	1.64e-08	7252	2	136796019	o__Bifidobacteriales
rs57243841	G	A	0.177864	0.125874	0.0222909	1.63e-08	7252	2	136796019	f__Bifidobacteriaceae
rs57243841	G	A	0.177853	0.126347	0.0222749	1.41e-08	7244	2	136796019	g__Bifidobacterium
rs57062458	T	C	0.06958	-0.120704	0.0215345	3.19e-08	15228	12	100500818	g__Streptococcus.id.1853
rs56982689	T	C	0.1312	0.119384	0.02182	2.13e-08	12157	2	136553438	g__Bifidobacterium.id.436
rs56982689	T	C	0.1312	0.113007	0.0207433	1.89e-08	13623	2	136553438	c__Actinobacteria.id.419
rs56982689	T	C	0.1312	0.118168	0.0217087	1.78e-08	12287	2	136553438	f__Bifidobacteriaceae.id.433
rs56982689	T	C	0.1312	0.118168	0.0217087	1.78e-08	12287	2	136553438	o__Bifidobacteriales.id.432
rs56903548	T	C	0.2038	0.0953159	0.0166049	2.85e-09	14778	2	135812969	g__Bifidobacterium.id.436
rs56903548	T	C	0.2038	0.0946095	0.0157912	6.24e-10	16313	2	135812969	c__Actinobacteria.id.419
rs56903548	T	C	0.2038	0.100338	0.0165232	4.29e-10	14915	2	135812969	f__Bifidobacteriaceae.id.433
rs56903548	T	C	0.2038	0.100338	0.0165232	4.29e-10	14915	2	135812969	o__Bifidobacteriales.id.432
rs56369660	G	A	0.2048	0.09125	0.0166212	1.33e-08	14778	2	135789682	g__Bifidobacterium.id.436
rs56369660	G	A	0.2048	0.0899826	0.0158049	4.01e-09	16313	2	135789682	c__Actinobacteria.id.419
rs56369660	G	A	0.2048	0.0957616	0.0165387	2.64e-09	14915	2	135789682	f__Bifidobacteriaceae.id.433
rs56369660	G	A	0.2048	0.0957616	0.0165387	2.64e-09	14915	2	135789682	o__Bifidobacteriales.id.432
rs56263017	C	T	0.159	0.105697	0.0182933	1.34e-08	14778	2	136624919	g__Bifidobacterium.id.436
rs56263017	C	T	0.159	0.105249	0.0174207	2.52e-09	16313	2	136624919	c__Actinobacteria.id.419
rs56263017	C	T	0.159	0.109955	0.0182035	2.38e-09	14915	2	136624919	o__Bifidobacteriales.id.432
rs56263017	C	T	0.159	0.109955	0.0182035	2.38e-09	14915	2	136624919	f__Bifidobacteriaceae.id.433
rs56211644	C	T	0.1491	0.104542	0.0187914	3.18e-08	14915	2	136595426	o__Bifidobacteriales.id.432
rs56211644	C	T	0.1491	0.104542	0.0187914	3.18e-08	14915	2	136595426	f__Bifidobacteriaceae.id.433
rs56211644	C	T	0.1491	0.102251	0.0179898	1.75e-08	16313	2	136595426	c__Actinobacteria.id.419
rs56174523	C	A	0.2048	0.0951279	0.0166758	4.02e-09	14778	2	135796965	g__Bifidobacterium.id.436
rs56174523	C	A	0.2048	0.0945298	0.015853	8.27e-10	16313	2	135796965	c__Actinobacteria.id.419
rs56174523	C	A	0.2048	0.0999231	0.0165922	6.61e-10	14915	2	135796965	o__Bifidobacteriales.id.432
rs56174523	C	A	0.2048	0.0999231	0.0165922	6.61e-10	14915	2	135796965	f__Bifidobacteriaceae.id.433
rs56067372	T	C	0.1571	0.105002	0.0183041	2.23e-08	14778	2	136637622	g__Bifidobacterium.id.436
rs56067372	T	C	0.1571	0.103578	0.017433	5.97e-09	16313	2	136637622	c__Actinobacteria.id.419
rs56067372	T	C	0.1571	0.10943	0.0182146	3.81e-09	14915	2	136637622	f__Bifidobacteriaceae.id.433
rs56067372	T	C	0.1571	0.10943	0.0182146	3.81e-09	14915	2	136637622	o__Bifidobacteriales.id.432
rs55825471	A	T	0.760938	-0.134055	0.0218689	8.79e-10	7244	2	136526981	g__Bifidobacterium
rs55825471	A	T	0.76104	-0.135182	0.0218885	6.58e-10	7252	2	136526981	o__Bifidobacteriales
rs55825471	A	T	0.76104	-0.135206	0.0218884	6.53e-10	7252	2	136526981	f__Bifidobacteriaceae
rs55784632	T	C	0.2873	0.126849	0.0221549	1.34e-08	4948	19	1032756	g__Tyzzerella3.id.11335
rs55725239	T	A	0.2893	0.129356	0.0221429	6.75e-09	4948	19	1033360	g__Tyzzerella3.id.11335
rs55634455	C	T	0.1501	0.104805	0.0188922	4.66e-08	14778	2	136593694	g__Bifidobacterium.id.436
rs55634455	C	T	0.1501	0.107744	0.0188003	1.32e-08	14915	2	136593694	o__Bifidobacteriales.id.432
rs55634455	C	T	0.1501	0.107744	0.0188003	1.32e-08	14915	2	136593694	f__Bifidobacteriaceae.id.433
rs55634455	C	T	0.1501	0.104525	0.0179982	8.85e-09	16313	2	136593694	c__Actinobacteria.id.419
rs554833	T	C	0.287114	-0.254455	0.0343487	1.28e-13	2041	9	136147160	s__Bifidobacterium_bifidum
rs550057	T	C	0.251842	0.108642	0.0193746	2.05e-08	7056	9	136146597	s__Collinsella_aerofaciens
rs550057	T	C	0.250228	0.110155	0.0185759	3.03e-09	7685	9	136146597	o__Coriobacteriales
rs550057	T	C	0.250228	0.110172	0.0185759	3.01e-09	7685	9	136146597	f__Coriobacteriaceae
rs550057	T	C	0.25104	0.124063	0.0191538	9.34e-11	7210	9	136146597	g__Collinsella
rs550057	T	C	0.229544	-0.247867	0.0365431	1.18e-11	2041	9	136146597	s__Bifidobacterium_bifidum
rs545971	T	C	0.287114	-0.254455	0.0343487	1.28e-13	2041	9	136143372	s__Bifidobacterium_bifidum
rs544873	A	G	0.303221	-0.252659	0.0337892	7.57e-14	2041	9	136143212	s__Bifidobacterium_bifidum
rs543968	C	T	0.303221	-0.252659	0.0337892	7.57e-14	2041	9	136143121	s__Bifidobacterium_bifidum
rs532436	A	G	0.159334	-0.239617	0.0425122	1.74e-08	2041	9	136149830	s__Bifidobacterium_bifidum
rs529565	C	T	0.285889	-0.256122	0.034375	9.28e-14	2041	9	136149500	s__Bifidobacterium_bifidum
rs527210	T	C	0.286719	-0.255481	0.0343927	1.1e-13	2041	9	136146431	s__Bifidobacterium_bifidum
rs514659	C	A	0.287114	-0.254455	0.0343487	1.28e-13	2041	9	136142203	s__Bifidobacterium_bifidum
rs507666	A	G	0.159481	-0.239262	0.0424883	1.79e-08	2041	9	136149399	s__Bifidobacterium_bifidum
rs505922	C	T	0.286379	-0.255849	0.0343426	9.34e-14	2041	9	136149229	s__Bifidobacterium_bifidum
rs4988235	A	G	0.753176	-0.139025	0.019046	2.89e-13	7727	2	136608646	c__Actinobacteria
rs4988235	A	G	0.753176	-0.139023	0.0190461	2.89e-13	7727	2	136608646	p__Actinobacteria
rs4988235	A	G	0.750347	-0.154486	0.0208549	1.29e-13	6328	2	136608646	s__Bifidobacterium_adolescentis
rs4988235	G	A	0.492	0.084524	0.0114729	1.12e-13	17990	2	136608646	p__Actinobacteria.id.400
rs4988235	A	G	0.75195	-0.150426	0.0195637	1.48e-14	7244	2	136608646	g__Bifidobacterium
rs4988235	A	G	0.752079	-0.151486	0.0195792	1.02e-14	7252	2	136608646	o__Bifidobacteriales
rs4988235	A	G	0.752079	-0.151511	0.0195792	1.01e-14	7252	2	136608646	f__Bifidobacteriaceae
rs4988235	G	A	0.492	0.109587	0.0120515	1.5e-19	16313	2	136608646	c__Actinobacteria.id.419
rs4988235	G	A	0.492	0.116024	0.0126552	1.3e-19	14915	2	136608646	o__Bifidobacteriales.id.432
rs4988235	G	A	0.492	0.116024	0.0126552	1.3e-19	14915	2	136608646	f__Bifidobacteriaceae.id.433
rs4988235	G	A	0.492	0.11878	0.0127144	2.49e-20	14778	2	136608646	g__Bifidobacterium.id.436
rs4988183	C	T	0.189348	0.129978	0.0205744	2.66e-10	7727	2	136622046	c__Actinobacteria
rs4988183	C	T	0.189348	0.129973	0.0205744	2.66e-10	7727	2	136622046	p__Actinobacteria
rs4988183	C	T	0.191164	0.145177	0.0225793	1.28e-10	6328	2	136622046	s__Bifidobacterium_adolescentis
rs4988183	C	T	0.3807	0.0791617	0.0119577	1.1e-10	17989	2	136622046	p__Actinobacteria.id.400
rs4988183	C	T	0.190246	0.143284	0.0211682	1.3e-11	7244	2	136622046	g__Bifidobacterium
rs4988183	C	T	0.190177	0.143766	0.0211855	1.15e-11	7252	2	136622046	o__Bifidobacteriales
rs4988183	C	T	0.190177	0.1438	0.0211854	1.14e-11	7252	2	136622046	f__Bifidobacteriaceae
rs4988183	C	T	0.3807	0.10137	0.013255	8.17e-14	14778	2	136622046	g__Bifidobacterium.id.436
rs4988183	C	T	0.3807	0.10165	0.0131908	5.12e-14	14915	2	136622046	f__Bifidobacteriaceae.id.433
rs4988183	C	T	0.3807	0.10165	0.0131908	5.12e-14	14915	2	136622046	o__Bifidobacteriales.id.432
rs4988183	C	T	0.3807	0.0994862	0.0125843	9.46e-15	16312	2	136622046	c__Actinobacteria.id.419
rs4954633	T	C	0.1332	0.118224	0.0215004	1.67e-08	12287	2	136546635	o__Bifidobacteriales.id.432
rs4954633	T	C	0.1332	0.118224	0.0215004	1.67e-08	12287	2	136546635	f__Bifidobacteriaceae.id.433
rs4954633	T	C	0.1332	0.120025	0.0216102	1.6e-08	12157	2	136546635	g__Bifidobacterium.id.436
rs4954633	T	C	0.1332	0.115296	0.0205447	6.93e-09	13623	2	136546635	c__Actinobacteria.id.419
rs4954623	A	G	0.884238	-0.142876	0.0261274	4.54e-08	7252	2	136535876	o__Bifidobacteriales
rs4954623	A	G	0.884238	-0.142891	0.0261273	4.53e-08	7252	2	136535876	f__Bifidobacteriaceae
rs4954577	G	A	0.4125	0.0675989	0.0120979	2.42e-08	16313	2	136948711	c__Actinobacteria.id.419
rs4954573	G	T	0.3936	0.0666495	0.0122445	4.84e-08	16312	2	136927094	c__Actinobacteria.id.419
rs4954572	T	G	0.4115	0.0693643	0.0127113	4.55e-08	14778	2	136926719	g__Bifidobacterium.id.436
rs4954572	T	G	0.4115	0.069121	0.0120747	1.07e-08	16313	2	136926719	c__Actinobacteria.id.419
rs4954570	C	G	0.3091	0.0742847	0.0134587	2.61e-08	14913	2	136917355	f__Bifidobacteriaceae.id.433
rs4954570	C	G	0.3091	0.0742847	0.0134587	2.61e-08	14913	2	136917355	o__Bifidobacteriales.id.432
rs4954570	C	G	0.3091	0.0732333	0.0128536	7.97e-09	16311	2	136917355	c__Actinobacteria.id.419
rs4954569	T	C	0.4235	0.0700207	0.0126338	3.15e-08	14778	2	136913375	g__Bifidobacterium.id.436
rs4954569	T	C	0.4235	0.0698518	0.0125753	2.86e-08	14915	2	136913375	o__Bifidobacteriales.id.432
rs4954569	T	C	0.4235	0.0698518	0.0125753	2.86e-08	14915	2	136913375	f__Bifidobacteriaceae.id.433
rs4954569	T	C	0.4235	0.0707702	0.0119999	4.17e-09	16312	2	136913375	c__Actinobacteria.id.419
rs4954568	A	T	0.4254	0.0713163	0.0125804	1.51e-08	14915	2	136910690	o__Bifidobacteriales.id.432
rs4954568	A	T	0.4254	0.0713163	0.0125804	1.51e-08	14915	2	136910690	f__Bifidobacteriaceae.id.433
rs4954568	A	T	0.4254	0.0719886	0.0126389	1.31e-08	14778	2	136910690	g__Bifidobacterium.id.436
rs4954568	A	T	0.4254	0.0716435	0.0120042	2.79e-09	16313	2	136910690	c__Actinobacteria.id.419
rs4954567	T	G	0.4254	0.0723039	0.0125803	9.64e-09	14915	2	136901587	f__Bifidobacteriaceae.id.433
rs4954567	T	G	0.4254	0.0723039	0.0125803	9.64e-09	14915	2	136901587	o__Bifidobacteriales.id.432
rs4954567	T	G	0.4254	0.0731025	0.0126388	7.93e-09	14778	2	136901587	g__Bifidobacterium.id.436
rs4954567	T	G	0.4254	0.0732592	0.0120035	1.22e-09	16313	2	136901587	c__Actinobacteria.id.419
rs4954566	T	C	0.4195	0.0690342	0.012587	4.15e-08	14915	2	136901513	o__Bifidobacteriales.id.432
rs4954566	T	C	0.4195	0.0690342	0.012587	4.15e-08	14915	2	136901513	f__Bifidobacteriaceae.id.433
rs4954566	T	C	0.4195	0.0696895	0.0126453	3.69e-08	14778	2	136901513	g__Bifidobacterium.id.436
rs4954566	T	C	0.4195	0.0693166	0.0120109	8.63e-09	16313	2	136901513	c__Actinobacteria.id.419
rs4954564	G	A	0.4254	0.069062	0.0126001	4.58e-08	14914	2	136895508	f__Bifidobacteriaceae.id.433
rs4954564	G	A	0.4254	0.069062	0.0126001	4.58e-08	14914	2	136895508	o__Bifidobacteriales.id.432
rs4954564	G	A	0.4254	0.0700151	0.0126585	3.58e-08	14777	2	136895508	g__Bifidobacterium.id.436
rs4954564	G	A	0.4254	0.0690118	0.0120217	1.12e-08	16311	2	136895508	c__Actinobacteria.id.419
rs4954558	G	A	0.191128	0.117756	0.0214317	3.92e-08	7252	2	136820854	o__Bifidobacteriales
rs4954558	G	A	0.191128	0.117762	0.0214317	3.91e-08	7252	2	136820854	f__Bifidobacteriaceae
rs4954558	G	A	0.191125	0.118094	0.0214161	3.5e-08	7244	2	136820854	g__Bifidobacterium
rs4954557	C	T	0.788185	-0.120903	0.0220544	4.2e-08	6328	2	136805401	s__Bifidobacterium_adolescentis
rs4954557	C	T	0.788699	-0.123909	0.0206527	1.98e-09	7252	2	136805401	f__Bifidobacteriaceae
rs4954557	C	T	0.788699	-0.1239	0.0206528	1.98e-09	7252	2	136805401	o__Bifidobacteriales
rs4954557	C	T	0.788676	-0.124079	0.0206368	1.83e-09	7244	2	136805401	g__Bifidobacterium
rs4954551	A	G	0.173	0.0917449	0.0159482	9.29e-09	17990	2	136731066	p__Actinobacteria.id.400
rs4954551	A	G	0.173	0.112629	0.0176755	1.48e-10	14778	2	136731066	g__Bifidobacterium.id.436
rs4954551	A	G	0.173	0.114842	0.0175888	5e-11	14915	2	136731066	f__Bifidobacteriaceae.id.433
rs4954551	A	G	0.173	0.114842	0.0175888	5e-11	14915	2	136731066	o__Bifidobacteriales.id.432
rs4954551	A	G	0.173	0.109879	0.016819	4.36e-11	16313	2	136731066	c__Actinobacteria.id.419
rs4954513	A	G	0.159	0.107381	0.0182841	8.77e-09	14778	2	136628380	g__Bifidobacterium.id.436
rs4954513	A	G	0.159	0.106225	0.0174129	1.94e-09	16313	2	136628380	c__Actinobacteria.id.419
rs4954513	A	G	0.159	0.111668	0.0181944	1.5e-09	14915	2	136628380	o__Bifidobacteriales.id.432
rs4954513	A	G	0.159	0.111668	0.0181944	1.5e-09	14915	2	136628380	f__Bifidobacteriaceae.id.433
rs4954490	A	G	0.800354	-0.127437	0.0202162	2.91e-10	7727	2	136608231	c__Actinobacteria
rs4954490	A	G	0.800354	-0.127434	0.0202163	2.91e-10	7727	2	136608231	p__Actinobacteria
rs4954490	G	A	0.4105	0.0768329	0.0117788	1.74e-10	17983	2	136608231	p__Actinobacteria.id.400
rs4954490	A	G	0.798347	-0.14263	0.0221723	1.25e-10	6328	2	136608231	s__Bifidobacterium_adolescentis
rs4954490	A	G	0.799457	-0.143059	0.0207835	5.85e-12	7244	2	136608231	g__Bifidobacterium
rs4954490	A	G	0.799609	-0.14453	0.0208015	3.7e-12	7252	2	136608231	o__Bifidobacteriales
rs4954490	A	G	0.799609	-0.144561	0.0208014	3.66e-12	7252	2	136608231	f__Bifidobacteriaceae
rs4954490	G	A	0.4105	0.0996367	0.0130642	8.13e-14	14774	2	136608231	g__Bifidobacterium.id.436
rs4954490	G	A	0.4105	0.0999889	0.0130006	5.25e-14	14911	2	136608231	f__Bifidobacteriaceae.id.433
rs4954490	G	A	0.4105	0.0999889	0.0130006	5.25e-14	14911	2	136608231	o__Bifidobacteriales.id.432
rs4954490	G	A	0.4105	0.0957899	0.0123948	3.49e-14	16308	2	136608231	c__Actinobacteria.id.419
rs4954430	T	C	0.1312	0.121344	0.0218381	1.7e-08	12156	2	136553925	g__Bifidobacterium.id.436
rs4954430	T	C	0.1312	0.115054	0.0207605	1.38e-08	13622	2	136553925	c__Actinobacteria.id.419
rs4954430	T	C	0.1312	0.120182	0.0217272	1.37e-08	12286	2	136553925	o__Bifidobacteriales.id.432
rs4954430	T	C	0.1312	0.120182	0.0217272	1.37e-08	12286	2	136553925	f__Bifidobacteriaceae.id.433
rs4954397	G	A	0.4125	0.0678614	0.0120988	2.11e-08	16313	2	136946433	c__Actinobacteria.id.419
rs4954396	C	A	0.4115	0.0693587	0.0127106	4.57e-08	14778	2	136927557	g__Bifidobacterium.id.436
rs4954396	C	A	0.4115	0.0689631	0.0120741	1.16e-08	16313	2	136927557	c__Actinobacteria.id.419
rs4954392	G	A	0.4195	0.0695846	0.0125877	3.21e-08	14915	2	136901607	o__Bifidobacteriales.id.432
rs4954392	G	A	0.4195	0.0695846	0.0125877	3.21e-08	14915	2	136901607	f__Bifidobacteriaceae.id.433
rs4954392	G	A	0.4195	0.0701662	0.0126461	2.94e-08	14778	2	136901607	g__Bifidobacterium.id.436
rs4954392	G	A	0.4195	0.0700031	0.0120114	6.15e-09	16313	2	136901607	c__Actinobacteria.id.419
rs4954388	T	C	0.78123	-0.107648	0.0197219	4.81e-08	7727	2	136808142	p__Actinobacteria
rs4954388	T	C	0.78123	-0.107655	0.0197219	4.8e-08	7727	2	136808142	c__Actinobacteria
rs4954388	T	C	0.780567	-0.120174	0.0217077	3.09e-08	6328	2	136808142	s__Bifidobacterium_adolescentis
rs4954388	T	C	0.781172	-0.122207	0.0203345	1.86e-09	7252	2	136808142	f__Bifidobacteriaceae
rs4954388	T	C	0.781172	-0.122201	0.0203346	1.86e-09	7252	2	136808142	o__Bifidobacteriales
rs4954388	T	C	0.781141	-0.12225	0.0203186	1.78e-09	7244	2	136808142	g__Bifidobacterium
rs4954280	G	A	0.3956	0.0681738	0.0119486	2.05e-08	17990	2	136420690	p__Actinobacteria.id.400
rs4954280	G	A	0.3956	0.0905248	0.0131927	1.7e-11	14915	2	136420690	o__Bifidobacteriales.id.432
rs4954280	G	A	0.3956	0.0905248	0.0131927	1.7e-11	14915	2	136420690	f__Bifidobacteriaceae.id.433
rs4954280	G	A	0.3956	0.0913617	0.0132579	1.38e-11	14778	2	136420690	g__Bifidobacterium.id.436
rs4954280	G	A	0.3956	0.089587	0.0125763	2.26e-12	16313	2	136420690	c__Actinobacteria.id.419
rs4954279	A	G	0.3966	0.0663971	0.0119487	4.64e-08	17990	2	136409073	p__Actinobacteria.id.400
rs4954279	A	G	0.188023	0.128381	0.0228017	1.8e-08	6328	2	136409073	s__Bifidobacterium_adolescentis
rs4954279	A	G	0.185801	0.123636	0.0207427	2.52e-09	7727	2	136409073	p__Actinobacteria
rs4954279	A	G	0.185801	0.12364	0.0207427	2.51e-09	7727	2	136409073	c__Actinobacteria
rs4954279	A	G	0.3966	0.0886679	0.0131931	4.26e-11	14915	2	136409073	f__Bifidobacteriaceae.id.433
rs4954279	A	G	0.3966	0.0886679	0.0131931	4.26e-11	14915	2	136409073	o__Bifidobacteriales.id.432
rs4954279	A	G	0.3966	0.0898746	0.0132583	2.84e-11	14778	2	136409073	g__Bifidobacterium.id.436
rs4954279	A	G	0.186456	0.143627	0.0213309	1.66e-11	7244	2	136409073	g__Bifidobacterium
rs4954279	A	G	0.186319	0.145013	0.0213495	1.1e-11	7252	2	136409073	o__Bifidobacteriales
rs4954279	A	G	0.186319	0.145041	0.0213494	1.09e-11	7252	2	136409073	f__Bifidobacteriaceae
rs4954279	A	G	0.3966	0.0880797	0.0125765	5.01e-12	16313	2	136409073	c__Actinobacteria.id.419
rs4954276	G	A	0.3966	0.0669238	0.0119489	4.06e-08	17990	2	136402117	p__Actinobacteria.id.400
rs4954276	G	A	0.188203	0.130274	0.0227679	1.05e-08	6328	2	136402117	s__Bifidobacterium_adolescentis
rs4954276	G	A	0.185962	0.125496	0.0207145	1.38e-09	7727	2	136402117	c__Actinobacteria
rs4954276	G	A	0.185962	0.125493	0.0207146	1.38e-09	7727	2	136402117	p__Actinobacteria
rs4954276	G	A	0.3966	0.0891619	0.0131938	3.83e-11	14915	2	136402117	f__Bifidobacteriaceae.id.433
rs4954276	G	A	0.3966	0.0891619	0.0131938	3.83e-11	14915	2	136402117	o__Bifidobacteriales.id.432
rs4954276	G	A	0.3966	0.0900859	0.0132589	2.98e-11	14778	2	136402117	g__Bifidobacterium.id.436
rs4954276	G	A	0.186627	0.145398	0.0213003	8.72e-12	7244	2	136402117	g__Bifidobacterium
rs4954276	G	A	0.18649	0.146787	0.0213189	5.77e-12	7252	2	136402117	o__Bifidobacteriales
rs4954276	G	A	0.18649	0.146815	0.0213188	5.71e-12	7252	2	136402117	f__Bifidobacteriaceae
rs4954276	G	A	0.3966	0.088514	0.0125768	4.56e-12	16313	2	136402117	c__Actinobacteria.id.419
rs4954242	G	A	0.1968	0.094004	0.0169412	1.31e-08	14778	2	136100473	g__Bifidobacterium.id.436
rs4954242	G	A	0.1968	0.0932867	0.0161175	3.02e-09	16313	2	136100473	c__Actinobacteria.id.419
rs4954242	G	A	0.1968	0.0984128	0.0168579	2.41e-09	14915	2	136100473	o__Bifidobacteriales.id.432
rs4954242	G	A	0.1968	0.0984128	0.0168579	2.41e-09	14915	2	136100473	f__Bifidobacteriaceae.id.433
rs4954226	C	T	0.1998	0.0953905	0.016831	4.61e-09	14778	2	135962711	g__Bifidobacterium.id.436
rs4954226	C	T	0.1998	0.0915939	0.0160037	3.04e-09	16313	2	135962711	c__Actinobacteria.id.419
rs4954226	C	T	0.1998	0.0986526	0.0167481	1.17e-09	14915	2	135962711	f__Bifidobacteriaceae.id.433
rs4954226	C	T	0.1998	0.0986526	0.0167481	1.17e-09	14915	2	135962711	o__Bifidobacteriales.id.432
rs4954221	A	G	0.2018	0.0921477	0.0166452	7.81e-09	14778	2	135909462	g__Bifidobacterium.id.436
rs4954221	A	G	0.2018	0.0896939	0.0158315	3.73e-09	16313	2	135909462	c__Actinobacteria.id.419
rs4954221	A	G	0.2018	0.0969359	0.0165621	1.19e-09	14915	2	135909462	o__Bifidobacteriales.id.432
rs4954221	A	G	0.2018	0.0969359	0.0165621	1.19e-09	14915	2	135909462	f__Bifidobacteriaceae.id.433
rs4954220	A	C	0.2018	0.0945307	0.0166516	3.38e-09	14778	2	135872646	g__Bifidobacterium.id.436
rs4954220	A	C	0.2018	0.0934047	0.0158367	8.71e-10	16313	2	135872646	c__Actinobacteria.id.419
rs4954220	A	C	0.2018	0.100271	0.0165692	3.75e-10	14915	2	135872646	f__Bifidobacteriaceae.id.433
rs4954220	A	C	0.2018	0.100271	0.0165692	3.75e-10	14915	2	135872646	o__Bifidobacteriales.id.432
rs4954217	T	C	0.2038	0.0963218	0.0166714	2.62e-09	14778	2	135801228	g__Bifidobacterium.id.436
rs4954217	T	C	0.2038	0.0950358	0.0158489	6.85e-10	16313	2	135801228	c__Actinobacteria.id.419
rs4954217	T	C	0.2038	0.101491	0.0165878	3.68e-10	14915	2	135801228	o__Bifidobacteriales.id.432
rs4954217	T	C	0.2038	0.101491	0.0165878	3.68e-10	14915	2	135801228	f__Bifidobacteriaceae.id.433
rs4954216	A	G	0.2048	0.0968058	0.0166749	2.15e-09	14778	2	135795095	g__Bifidobacterium.id.436
rs4954216	A	G	0.2048	0.095953	0.0158522	4.6e-10	16313	2	135795095	c__Actinobacteria.id.419
rs4954216	A	G	0.2048	0.101236	0.0165914	3.98e-10	14915	2	135795095	f__Bifidobacteriaceae.id.433
rs4954216	A	G	0.2048	0.101236	0.0165914	3.98e-10	14915	2	135795095	o__Bifidobacteriales.id.432
rs4954215	A	G	0.2048	0.0965708	0.0166762	2.32e-09	14778	2	135794986	g__Bifidobacterium.id.436
rs4954215	A	G	0.2048	0.0957562	0.015853	4.92e-10	16313	2	135794986	c__Actinobacteria.id.419
rs4954215	A	G	0.2048	0.101034	0.0165927	4.26e-10	14915	2	135794986	o__Bifidobacteriales.id.432
rs4954215	A	G	0.2048	0.101034	0.0165927	4.26e-10	14915	2	135794986	f__Bifidobacteriaceae.id.433
rs4954214	T	C	0.2048	0.0959175	0.0166825	2.97e-09	14778	2	135793565	g__Bifidobacterium.id.436
rs4954214	T	C	0.2048	0.0949188	0.0158585	6.86e-10	16313	2	135793565	c__Actinobacteria.id.419
rs4954214	T	C	0.2048	0.100383	0.0165988	5.48e-10	14915	2	135793565	f__Bifidobacteriaceae.id.433
rs4954214	T	C	0.2048	0.100383	0.0165988	5.48e-10	14915	2	135793565	o__Bifidobacteriales.id.432
rs4954213	T	G	0.2048	0.0926878	0.016641	8.62e-09	14778	2	135784227	g__Bifidobacterium.id.436
rs4954213	T	G	0.2048	0.0897472	0.0158235	4.93e-09	16312	2	135784227	c__Actinobacteria.id.419
rs4954213	T	G	0.2048	0.0974023	0.0165587	1.58e-09	14915	2	135784227	f__Bifidobacteriaceae.id.433
rs4954213	T	G	0.2048	0.0974023	0.0165587	1.58e-09	14915	2	135784227	o__Bifidobacteriales.id.432
rs4954212	G	A	0.2058	0.0958324	0.0166397	3.18e-09	14777	2	135780168	g__Bifidobacterium.id.436
rs4954212	G	A	0.2058	0.0925129	0.0158237	1.98e-09	16312	2	135780168	c__Actinobacteria.id.419
rs4954212	G	A	0.2058	0.100001	0.016557	6.59e-10	14914	2	135780168	f__Bifidobacteriaceae.id.433
rs4954212	G	A	0.2058	0.100001	0.016557	6.59e-10	14914	2	135780168	o__Bifidobacteriales.id.432
rs4953948	G	T	0.2048	0.0964881	0.0166749	2.38e-09	14778	2	135795150	g__Bifidobacterium.id.436
rs4953948	G	T	0.2048	0.0960188	0.0158521	4.45e-10	16313	2	135795150	c__Actinobacteria.id.419
rs4953948	G	T	0.2048	0.101176	0.0165913	3.99e-10	14915	2	135795150	o__Bifidobacteriales.id.432
rs4953948	G	T	0.2048	0.101176	0.0165913	3.99e-10	14915	2	135795150	f__Bifidobacteriaceae.id.433
rs4953947	C	A	0.2048	0.0964319	0.0166781	2.45e-09	14778	2	135795040	g__Bifidobacterium.id.436
rs4953947	C	A	0.2048	0.0955496	0.0158551	5.37e-10	16313	2	135795040	c__Actinobacteria.id.419
rs4953947	C	A	0.2048	0.100892	0.0165946	4.52e-10	14915	2	135795040	o__Bifidobacteriales.id.432
rs4953947	C	A	0.2048	0.100892	0.0165946	4.52e-10	14915	2	135795040	f__Bifidobacteriaceae.id.433
rs4953946	G	T	0.2048	0.0951543	0.0166823	3.78e-09	14778	2	135793684	g__Bifidobacterium.id.436
rs4953946	G	T	0.2048	0.0942596	0.0158585	8.54e-10	16313	2	135793684	c__Actinobacteria.id.419
rs4953946	G	T	0.2048	0.0998206	0.0165986	6.49e-10	14915	2	135793684	o__Bifidobacteriales.id.432
rs4953946	G	T	0.2048	0.0998206	0.0165986	6.49e-10	14915	2	135793684	f__Bifidobacteriaceae.id.433
rs4953945	G	C	0.2048	0.0989894	0.0167559	1.61e-09	14777	2	135766072	g__Bifidobacterium.id.436
rs4953945	G	C	0.2048	0.0946539	0.0159247	1.12e-09	16311	2	135766072	c__Actinobacteria.id.419
rs4953945	G	C	0.2048	0.103436	0.0166709	2.92e-10	14914	2	135766072	o__Bifidobacteriales.id.432
rs4953945	G	C	0.2048	0.103436	0.0166709	2.92e-10	14914	2	135766072	f__Bifidobacteriaceae.id.433
rs495203	T	C	0.287114	-0.254455	0.0343487	1.28e-13	2041	9	136145240	s__Bifidobacterium_bifidum
rs494242	T	C	0.303245	-0.252706	0.0337905	7.51e-14	2041	9	136145118	s__Bifidobacterium_bifidum
rs493246	A	G	0.287114	-0.254455	0.0343487	1.28e-13	2041	9	136144994	s__Bifidobacterium_bifidum
rs492488	A	G	0.287114	-0.254455	0.0343487	1.28e-13	2041	9	136144960	s__Bifidobacterium_bifidum
rs491626	T	C	0.287114	-0.254455	0.0343487	1.28e-13	2041	9	136144873	s__Bifidobacterium_bifidum
rs4833344	T	C	0.497	0.0923217	0.0162808	1.48e-08	7524	4	127337078	g__Enterorhabdus.id.820
rs4645053	A	T	0.2058	0.0943459	0.016637	2.63e-09	14777	2	135773692	g__Bifidobacterium.id.436
rs4645053	A	T	0.2058	0.0895114	0.0158186	2.31e-09	16311	2	135773692	c__Actinobacteria.id.419
rs4645053	A	T	0.2058	0.0986651	0.0165534	4.77e-10	14914	2	135773692	o__Bifidobacteriales.id.432
rs4645053	A	T	0.2058	0.0986651	0.0165534	4.77e-10	14914	2	135773692	f__Bifidobacteriaceae.id.433
rs4640444	C	T	0.2058	0.0942262	0.0166368	2.72e-09	14777	2	135773617	g__Bifidobacterium.id.436
rs4640444	C	T	0.2058	0.0895223	0.0158185	2.3e-09	16311	2	135773617	c__Actinobacteria.id.419
rs4640444	C	T	0.2058	0.0988735	0.0165531	4.39e-10	14914	2	135773617	o__Bifidobacteriales.id.432
rs4640444	C	T	0.2058	0.0988735	0.0165531	4.39e-10	14914	2	135773617	f__Bifidobacteriaceae.id.433
rs4585083	T	C	0.105625	0.151642	0.0273586	2.98e-08	7244	2	136486342	g__Bifidobacterium
rs4585083	T	C	0.105577	0.1526	0.0273813	2.5e-08	7252	2	136486342	f__Bifidobacteriaceae
rs4585083	T	C	0.105577	0.152596	0.0273813	2.5e-08	7252	2	136486342	o__Bifidobacteriales
rs4494812	G	A	0.2058	0.09273	0.0166396	5.01e-09	14777	2	135773420	g__Bifidobacterium.id.436
rs4494812	G	A	0.2058	0.0888353	0.0158207	3.2e-09	16311	2	135773420	c__Actinobacteria.id.419
rs4494812	G	A	0.2058	0.0977183	0.0165559	7.34e-10	14914	2	135773420	o__Bifidobacteriales.id.432
rs4494812	G	A	0.2058	0.0977183	0.0165559	7.34e-10	14914	2	135773420	f__Bifidobacteriaceae.id.433
rs4428215	G	A	0.2604	0.12561	0.0230053	4.88e-08	5167	3	171947435	f__Oxalobacteraceae.id.2966
rs4374023	A	G	0.06859	-0.129992	0.0224486	1.37e-08	15226	12	100549841	g__Streptococcus.id.1853
rs4346445	C	A	0.2058	0.0972323	0.0166786	1.32e-09	14777	2	135773446	g__Bifidobacterium.id.436
rs4346445	C	A	0.2058	0.0921498	0.0158563	1.22e-09	16311	2	135773446	c__Actinobacteria.id.419
rs4346445	C	A	0.2058	0.101623	0.0165945	2.3e-10	14914	2	135773446	f__Bifidobacteriaceae.id.433
rs4346445	C	A	0.2058	0.101623	0.0165945	2.3e-10	14914	2	135773446	o__Bifidobacteriales.id.432
rs4315451	T	C	0.2873	0.128014	0.022174	1.03e-08	4948	19	1032702	g__Tyzzerella3.id.11335
rs4148901	G	T	0.5328	-0.0605751	0.0110039	3.48e-08	16607	11	45672926	g__Ruminococcus1.id.11373
rs4148899	C	T	0.5328	-0.061214	0.0110039	2.53e-08	16607	11	45674266	g__Ruminococcus1.id.11373
rs4148895	C	G	0.5308	-0.0601602	0.0109998	4.7e-08	16607	11	45678768	g__Ruminococcus1.id.11373
rs3820794	T	C	0.828157	-0.136059	0.0237237	9.74e-09	6328	2	136505546	s__Bifidobacterium_adolescentis
rs3820794	C	T	0.3469	0.0828206	0.0136279	2.82e-09	14915	2	136505546	o__Bifidobacteriales.id.432
rs3820794	C	T	0.3469	0.0828206	0.0136279	2.82e-09	14915	2	136505546	f__Bifidobacteriaceae.id.433
rs3820794	C	T	0.3469	0.0846815	0.013694	1.49e-09	14778	2	136505546	g__Bifidobacterium.id.436
rs3820794	T	C	0.829663	-0.132607	0.0215316	7.33e-10	7727	2	136505546	p__Actinobacteria
rs3820794	T	C	0.829663	-0.132612	0.0215315	7.32e-10	7727	2	136505546	c__Actinobacteria
rs3820794	C	T	0.3469	0.086478	0.0130027	7.33e-11	16313	2	136505546	c__Actinobacteria.id.419
rs3820794	T	C	0.829004	-0.145275	0.022161	5.55e-11	7244	2	136505546	g__Bifidobacterium
rs3820794	T	C	0.829124	-0.146647	0.0221804	3.8e-11	7252	2	136505546	o__Bifidobacteriales
rs3820794	T	C	0.829124	-0.146684	0.0221804	3.76e-11	7252	2	136505546	f__Bifidobacteriaceae
rs3816155	C	A	0.88202	-0.141747	0.0258647	4.25e-08	7252	2	136552526	o__Bifidobacteriales
rs3816155	C	A	0.88202	-0.14176	0.0258646	4.23e-08	7252	2	136552526	f__Bifidobacteriaceae
rs3806502	T	C	0.1988	0.0877177	0.0160346	1.37e-08	16313	2	136288273	c__Actinobacteria.id.419
rs3806502	T	C	0.1988	0.0931396	0.0168615	1.09e-08	14778	2	136288273	g__Bifidobacterium.id.436
rs3806502	T	C	0.1988	0.0963562	0.0167783	2.9e-09	14915	2	136288273	f__Bifidobacteriaceae.id.433
rs3806502	T	C	0.1988	0.0963562	0.0167783	2.9e-09	14915	2	136288273	o__Bifidobacteriales.id.432
rs3769016	G	A	0.114083	0.141669	0.0254869	2.72e-08	7727	2	136437615	p__Actinobacteria
rs3769016	G	A	0.114083	0.141679	0.0254868	2.71e-08	7727	2	136437615	c__Actinobacteria
rs3769016	G	A	0.114949	0.147394	0.0262231	1.9e-08	7244	2	136437615	g__Bifidobacterium
rs3769016	G	A	0.114892	0.1485	0.0262455	1.53e-08	7252	2	136437615	o__Bifidobacteriales
rs3769016	G	A	0.114892	0.148539	0.0262454	1.52e-08	7252	2	136437615	f__Bifidobacteriaceae
rs3769005	C	G	0.4085	0.072989	0.0117749	1.26e-09	17990	2	136603366	p__Actinobacteria.id.400
rs3769005	G	C	0.800662	-0.127343	0.0202298	3.08e-10	7727	2	136603366	p__Actinobacteria
rs3769005	G	C	0.800662	-0.127346	0.0202298	3.07e-10	7727	2	136603366	c__Actinobacteria
rs3769005	G	C	0.798651	-0.142021	0.0221891	1.55e-10	6328	2	136603366	s__Bifidobacterium_adolescentis
rs3769005	G	C	0.799753	-0.14266	0.0207987	6.93e-12	7244	2	136603366	g__Bifidobacterium
rs3769005	G	C	0.799905	-0.144122	0.0208167	4.41e-12	7252	2	136603366	o__Bifidobacteriales
rs3769005	G	C	0.799905	-0.144154	0.0208166	4.36e-12	7252	2	136603366	f__Bifidobacteriaceae
rs3769005	C	G	0.4085	0.0949677	0.0130628	9.71e-13	14778	2	136603366	g__Bifidobacterium.id.436
rs3769005	C	G	0.4085	0.0956695	0.0129991	5.29e-13	14915	2	136603366	o__Bifidobacteriales.id.432
rs3769005	C	G	0.4085	0.0956695	0.0129991	5.29e-13	14915	2	136603366	f__Bifidobacteriaceae.id.433
rs3769005	C	G	0.4085	0.0918007	0.0123927	3.39e-13	16313	2	136603366	c__Actinobacteria.id.419
rs3769002	C	T	0.159	0.106049	0.0182929	1.24e-08	14778	2	136626004	g__Bifidobacterium.id.436
rs3769002	C	T	0.159	0.105358	0.0174205	2.46e-09	16313	2	136626004	c__Actinobacteria.id.419
rs3769002	C	T	0.159	0.110269	0.0182031	2.22e-09	14915	2	136626004	f__Bifidobacteriaceae.id.433
rs3769002	C	T	0.159	0.110269	0.0182031	2.22e-09	14915	2	136626004	o__Bifidobacteriales.id.432
rs3768998	T	G	0.16	0.106432	0.018206	4.64e-09	14777	2	136720344	g__Bifidobacterium.id.436
rs3768998	T	G	0.16	0.108667	0.0181193	1.71e-09	14914	2	136720344	f__Bifidobacteriaceae.id.433
rs3768998	T	G	0.16	0.108667	0.0181193	1.71e-09	14914	2	136720344	o__Bifidobacteriales.id.432
rs3768998	T	G	0.16	0.105219	0.0173531	1.09e-09	16312	2	136720344	c__Actinobacteria.id.419
rs3754692	T	C	0.822637	-0.127474	0.0233478	4.77e-08	6328	2	136479302	s__Bifidobacterium_adolescentis
rs3754692	C	T	0.3608	0.0785463	0.0133776	9.24e-09	14915	2	136479302	f__Bifidobacteriaceae.id.433
rs3754692	C	T	0.3608	0.0785463	0.0133776	9.24e-09	14915	2	136479302	o__Bifidobacteriales.id.432
rs3754692	C	T	0.3608	0.0796572	0.0134441	6.8e-09	14778	2	136479302	g__Bifidobacterium.id.436
rs3754692	T	C	0.824625	-0.124678	0.021241	4.37e-09	7727	2	136479302	p__Actinobacteria
rs3754692	T	C	0.824625	-0.124681	0.021241	4.36e-09	7727	2	136479302	c__Actinobacteria
rs3754692	C	T	0.3608	0.0765538	0.0127546	3.68e-09	16313	2	136479302	c__Actinobacteria.id.419
rs3754692	T	C	0.824196	-0.145042	0.0218499	3.18e-11	7244	2	136479302	g__Bifidobacterium
rs3754692	T	C	0.824321	-0.146341	0.0218689	2.21e-11	7252	2	136479302	f__Bifidobacteriaceae
rs3754692	T	C	0.824321	-0.146336	0.021869	2.21e-11	7252	2	136479302	o__Bifidobacteriales
rs3754690	T	C	0.1491	0.106732	0.0189084	2.92e-08	14778	2	136590558	g__Bifidobacterium.id.436
rs3754690	T	C	0.1491	0.109692	0.0188164	8e-09	14915	2	136590558	f__Bifidobacteriaceae.id.433
rs3754690	T	C	0.1491	0.109692	0.0188164	8e-09	14915	2	136590558	o__Bifidobacteriales.id.432
rs3754690	T	C	0.1491	0.105744	0.018013	6.66e-09	16313	2	136590558	c__Actinobacteria.id.419
rs3754686	T	C	0.4085	0.0741582	0.0117761	7.19e-10	17990	2	136603276	p__Actinobacteria.id.400
rs3754686	C	T	0.800668	-0.127262	0.0202286	3.15e-10	7727	2	136603276	c__Actinobacteria
rs3754686	C	T	0.800668	-0.127259	0.0202286	3.15e-10	7727	2	136603276	p__Actinobacteria
rs3754686	C	T	0.798659	-0.141945	0.0221875	1.58e-10	6328	2	136603276	s__Bifidobacterium_adolescentis
rs3754686	C	T	0.79976	-0.142594	0.0207975	7.07e-12	7244	2	136603276	g__Bifidobacterium
rs3754686	C	T	0.799912	-0.144056	0.0208154	4.5e-12	7252	2	136603276	o__Bifidobacteriales
rs3754686	C	T	0.799912	-0.144088	0.0208153	4.45e-12	7252	2	136603276	f__Bifidobacteriaceae
rs3754686	T	C	0.4085	0.0962011	0.013063	5.3e-13	14778	2	136603276	g__Bifidobacterium.id.436
rs3754686	T	C	0.4085	0.0969447	0.0129996	2.82e-13	14915	2	136603276	f__Bifidobacteriaceae.id.433
rs3754686	T	C	0.4085	0.0969447	0.0129996	2.82e-13	14915	2	136603276	o__Bifidobacteriales.id.432
rs3754686	T	C	0.4085	0.092912	0.0123933	1.86e-13	16313	2	136603276	c__Actinobacteria.id.419
rs3739020	G	T	0.3728	0.0741201	0.0120482	2.26e-09	17985	2	136602491	p__Actinobacteria.id.400
rs3739020	G	T	0.187179	0.13924	0.0228056	1.02e-09	6328	2	136602491	s__Bifidobacterium_adolescentis
rs3739020	G	T	0.185614	0.127281	0.0207626	8.77e-10	7727	2	136602491	p__Actinobacteria
rs3739020	G	T	0.185614	0.127285	0.0207625	8.76e-10	7727	2	136602491	c__Actinobacteria
rs3739020	G	T	0.186478	0.139335	0.0213603	6.89e-11	7244	2	136602491	g__Bifidobacterium
rs3739020	G	T	0.186341	0.140694	0.0213789	4.67e-11	7252	2	136602491	o__Bifidobacteriales
rs3739020	G	T	0.186341	0.14073	0.0213789	4.62e-11	7252	2	136602491	f__Bifidobacteriaceae
rs3739020	G	T	0.3728	0.0950164	0.0133589	3.84e-12	14775	2	136602491	g__Bifidobacterium.id.436
rs3739020	G	T	0.3728	0.0946699	0.0132944	3.46e-12	14912	2	136602491	o__Bifidobacteriales.id.432
rs3739020	G	T	0.3728	0.0946699	0.0132944	3.46e-12	14912	2	136602491	f__Bifidobacteriaceae.id.433
rs3739020	G	T	0.3728	0.0942499	0.0126814	3.36e-13	16310	2	136602491	c__Actinobacteria.id.419
rs36084664	G	A	0.2097	-0.0842854	0.0123036	3.88e-13	16862	2	136413650	p__Actinobacteria.id.400
rs36084664	G	A	0.2097	-0.111401	0.0135664	7.39e-18	13806	2	136413650	g__Bifidobacterium.id.436
rs36084664	G	A	0.2097	-0.113352	0.0135059	1.45e-18	13923	2	136413650	o__Bifidobacteriales.id.432
rs36084664	G	A	0.2097	-0.113352	0.0135059	1.45e-18	13923	2	136413650	f__Bifidobacteriaceae.id.433
rs36084664	G	A	0.2097	-0.110466	0.0128847	2.8e-19	15292	2	136413650	c__Actinobacteria.id.419
rs35866622	T	C	0.4404	-0.0612024	0.0109421	2.21e-08	17240	19	49218060	g__.Ruminococcustorquesgroup.id.14377
rs34007021	T	C	0.114173	0.139788	0.0254375	3.9e-08	7727	2	136412270	p__Actinobacteria
rs34007021	T	C	0.114173	0.139799	0.0254375	3.89e-08	7727	2	136412270	c__Actinobacteria
rs34007021	T	C	0.115025	0.145963	0.0261731	2.45e-08	7244	2	136412270	g__Bifidobacterium
rs34007021	T	C	0.114967	0.14708	0.0261955	1.97e-08	7252	2	136412270	o__Bifidobacteriales
rs34007021	T	C	0.114967	0.147119	0.0261955	1.95e-08	7252	2	136412270	f__Bifidobacteriaceae
rs3213943	A	C	0.126613	0.136625	0.0243769	2.09e-08	7727	2	136389840	p__Actinobacteria
rs3213943	A	C	0.126613	0.136633	0.0243769	2.08e-08	7727	2	136389840	c__Actinobacteria
rs3213943	A	C	0.127369	0.150062	0.0250667	2.14e-09	7244	2	136389840	g__Bifidobacterium
rs3213943	A	C	0.127297	0.151252	0.0250885	1.65e-09	7252	2	136389840	o__Bifidobacteriales
rs3213943	A	C	0.127297	0.151285	0.0250884	1.64e-09	7252	2	136389840	f__Bifidobacteriaceae
rs3213890	A	G	0.117817	0.141807	0.0258579	4.16e-08	7244	2	136552188	g__Bifidobacterium
rs3213890	A	G	0.117756	0.142853	0.02588	3.39e-08	7252	2	136552188	o__Bifidobacteriales
rs3213890	A	G	0.117756	0.142866	0.02588	3.38e-08	7252	2	136552188	f__Bifidobacteriaceae
rs3213889	G	A	0.813211	-0.134643	0.0228812	3.99e-09	6328	2	136511575	s__Bifidobacterium_adolescentis
rs3213889	G	A	0.815346	-0.127779	0.0208194	8.38e-10	7727	2	136511575	p__Actinobacteria
rs3213889	G	A	0.815346	-0.127782	0.0208193	8.37e-10	7727	2	136511575	c__Actinobacteria
rs3213889	A	G	0.3867	0.0913277	0.0132497	1.68e-11	14915	2	136511575	f__Bifidobacteriaceae.id.433
rs3213889	A	G	0.3867	0.0913277	0.0132497	1.68e-11	14915	2	136511575	o__Bifidobacteriales.id.432
rs3213889	A	G	0.3867	0.0917899	0.0133153	1.58e-11	14778	2	136511575	g__Bifidobacterium.id.436
rs3213889	G	A	0.814682	-0.145569	0.0214068	1.05e-11	7244	2	136511575	g__Bifidobacterium
rs3213889	G	A	0.814817	-0.147009	0.0214254	6.82e-12	7252	2	136511575	o__Bifidobacteriales
rs3213889	G	A	0.814817	-0.147041	0.0214254	6.75e-12	7252	2	136511575	f__Bifidobacteriaceae
rs3213889	A	G	0.3867	0.089037	0.0126328	4.86e-12	16313	2	136511575	c__Actinobacteria.id.419
rs3213871	T	C	0.159	0.106569	0.0183408	1.02e-08	14778	2	136615222	g__Bifidobacterium.id.436
rs3213871	T	C	0.159	0.105538	0.0174659	2.34e-09	16313	2	136615222	c__Actinobacteria.id.419
rs3213871	T	C	0.159	0.110589	0.018251	1.92e-09	14915	2	136615222	o__Bifidobacteriales.id.432
rs3213871	T	C	0.159	0.110589	0.018251	1.92e-09	14915	2	136615222	f__Bifidobacteriaceae.id.433
rs313528	A	G	0.3946	0.0688554	0.0119506	1.54e-08	17990	2	136445869	p__Actinobacteria.id.400
rs313528	A	G	0.189085	0.134479	0.0227542	3.42e-09	6328	2	136445869	s__Bifidobacterium_adolescentis
rs313528	A	G	0.186835	0.12704	0.0207132	8.61e-10	7727	2	136445869	p__Actinobacteria
rs313528	A	G	0.186835	0.127044	0.0207131	8.6e-10	7727	2	136445869	c__Actinobacteria
rs313528	A	G	0.3946	0.0914668	0.0131948	1.04e-11	14915	2	136445869	o__Bifidobacteriales.id.432
rs313528	A	G	0.3946	0.0914668	0.0131948	1.04e-11	14915	2	136445869	f__Bifidobacteriaceae.id.433
rs313528	A	G	0.3946	0.0926411	0.01326	7.01e-12	14778	2	136445869	g__Bifidobacterium.id.436
rs313528	A	G	0.187435	0.147371	0.0212993	4.55e-12	7244	2	136445869	g__Bifidobacterium
rs313528	A	G	0.187297	0.148788	0.0213178	2.96e-12	7252	2	136445869	o__Bifidobacteriales
rs313528	A	G	0.187297	0.148814	0.0213178	2.94e-12	7252	2	136445869	f__Bifidobacteriaceae
rs313528	A	G	0.3946	0.0896386	0.012579	2.21e-12	16313	2	136445869	c__Actinobacteria.id.419
rs313526	T	C	0.3946	0.0688858	0.0119508	1.54e-08	17990	2	136445526	p__Actinobacteria.id.400
rs313526	T	C	0.189321	0.134454	0.0227542	3.44e-09	6328	2	136445526	s__Bifidobacterium_adolescentis
rs313526	T	C	0.187045	0.127048	0.0207137	8.6e-10	7727	2	136445526	p__Actinobacteria
rs313526	T	C	0.187045	0.127051	0.0207137	8.59e-10	7727	2	136445526	c__Actinobacteria
rs313526	T	C	0.3946	0.0914028	0.0131952	1.09e-11	14915	2	136445526	f__Bifidobacteriaceae.id.433
rs313526	T	C	0.3946	0.0914028	0.0131952	1.09e-11	14915	2	136445526	o__Bifidobacteriales.id.432
rs313526	T	C	0.3946	0.0926865	0.0132602	6.94e-12	14778	2	136445526	g__Bifidobacterium.id.436
rs313526	T	C	0.187659	0.147527	0.0212998	4.32e-12	7244	2	136445526	g__Bifidobacterium
rs313526	T	C	0.187521	0.14895	0.0213184	2.81e-12	7252	2	136445526	o__Bifidobacteriales
rs313526	T	C	0.187521	0.148977	0.0213183	2.78e-12	7252	2	136445526	f__Bifidobacteriaceae
rs313526	T	C	0.3946	0.0897135	0.0125792	2.15e-12	16313	2	136445526	c__Actinobacteria.id.419
rs313524	T	C	0.3946	0.0681368	0.0119508	2.16e-08	17990	2	136444123	p__Actinobacteria.id.400
rs313524	T	C	0.189333	0.134438	0.022753	3.45e-09	6328	2	136444123	s__Bifidobacterium_adolescentis
rs313524	T	C	0.187055	0.127056	0.0207128	8.56e-10	7727	2	136444123	p__Actinobacteria
rs313524	T	C	0.187055	0.127059	0.0207127	8.55e-10	7727	2	136444123	c__Actinobacteria
rs313524	T	C	0.3946	0.0909614	0.0131952	1.33e-11	14915	2	136444123	o__Bifidobacteriales.id.432
rs313524	T	C	0.3946	0.0909614	0.0131952	1.33e-11	14915	2	136444123	f__Bifidobacteriaceae.id.433
rs313524	T	C	0.3946	0.0918806	0.0132605	1.03e-11	14778	2	136444123	g__Bifidobacterium.id.436
rs313524	T	C	0.187669	0.147532	0.0212988	4.31e-12	7244	2	136444123	g__Bifidobacterium
rs313524	T	C	0.3946	0.0889802	0.0125793	3.16e-12	16313	2	136444123	c__Actinobacteria.id.419
rs313524	T	C	0.187531	0.148955	0.0213174	2.8e-12	7252	2	136444123	o__Bifidobacteriales
rs313524	T	C	0.187531	0.148982	0.0213173	2.77e-12	7252	2	136444123	f__Bifidobacteriaceae
rs313523	A	G	0.3956	0.0677126	0.011954	2.52e-08	17990	2	136432103	p__Actinobacteria.id.400
rs313523	A	G	0.188176	0.130584	0.0228225	1.05e-08	6328	2	136432103	s__Bifidobacterium_adolescentis
rs313523	A	G	0.185874	0.126331	0.0207679	1.18e-09	7727	2	136432103	c__Actinobacteria
rs313523	A	G	0.185874	0.126327	0.020768	1.18e-09	7727	2	136432103	p__Actinobacteria
rs313523	A	G	0.3956	0.0900979	0.0131997	2.08e-11	14915	2	136432103	o__Bifidobacteriales.id.432
rs313523	A	G	0.3956	0.0900979	0.0131997	2.08e-11	14915	2	136432103	f__Bifidobacteriaceae.id.433
rs313523	A	G	0.3956	0.0911104	0.0132649	1.54e-11	14778	2	136432103	g__Bifidobacterium.id.436
rs313523	A	G	0.186548	0.145655	0.0213563	9.09e-12	7244	2	136432103	g__Bifidobacterium
rs313523	A	G	0.186411	0.147049	0.0213749	6e-12	7252	2	136432103	o__Bifidobacteriales
rs313523	A	G	0.186411	0.147077	0.0213749	5.95e-12	7252	2	136432103	f__Bifidobacteriaceae
rs313523	A	G	0.3956	0.0893878	0.0125826	2.51e-12	16313	2	136432103	c__Actinobacteria.id.419
rs313522	A	T	0.3956	0.0674454	0.0119543	2.89e-08	17990	2	136430866	p__Actinobacteria.id.400
rs313522	A	T	0.18837	0.131015	0.0228033	9.17e-09	6328	2	136430866	s__Bifidobacterium_adolescentis
rs313522	A	T	0.186036	0.126793	0.0207531	9.99e-10	7727	2	136430866	p__Actinobacteria
rs313522	A	T	0.186036	0.126796	0.0207531	9.98e-10	7727	2	136430866	c__Actinobacteria
rs313522	A	T	0.3956	0.0901049	0.0131999	2.09e-11	14915	2	136430866	f__Bifidobacteriaceae.id.433
rs313522	A	T	0.3956	0.0901049	0.0131999	2.09e-11	14915	2	136430866	o__Bifidobacteriales.id.432
rs313522	A	T	0.3956	0.0910792	0.0132651	1.59e-11	14778	2	136430866	g__Bifidobacterium.id.436
rs313522	A	T	0.18672	0.146076	0.0213401	7.64e-12	7244	2	136430866	g__Bifidobacterium
rs313522	A	T	0.186583	0.147469	0.0213587	5.04e-12	7252	2	136430866	o__Bifidobacteriales
rs313522	A	T	0.186583	0.147497	0.0213587	5e-12	7252	2	136430866	f__Bifidobacteriaceae
rs313522	A	T	0.3956	0.089353	0.0125827	2.59e-12	16313	2	136430866	c__Actinobacteria.id.419
rs313519	C	A	0.3956	0.0688384	0.0119537	1.46e-08	17990	2	136439517	p__Actinobacteria.id.400
rs313519	C	A	0.188365	0.131872	0.0228098	7.41e-09	6328	2	136439517	s__Bifidobacterium_adolescentis
rs313519	C	A	0.18601	0.127356	0.0207591	8.52e-10	7727	2	136439517	p__Actinobacteria
rs313519	C	A	0.18601	0.127359	0.0207591	8.51e-10	7727	2	136439517	c__Actinobacteria
rs313519	C	A	0.3956	0.0918404	0.0131984	8.33e-12	14915	2	136439517	o__Bifidobacteriales.id.432
rs313519	C	A	0.3956	0.0918404	0.0131984	8.33e-12	14915	2	136439517	f__Bifidobacteriaceae.id.433
rs313519	C	A	0.3956	0.0927125	0.0132636	6.68e-12	14778	2	136439517	g__Bifidobacterium.id.436
rs313519	C	A	0.186696	0.146808	0.0213464	6.09e-12	7244	2	136439517	g__Bifidobacterium
rs313519	C	A	0.186559	0.1482	0.021365	4.02e-12	7252	2	136439517	o__Bifidobacteriales
rs313519	C	A	0.186559	0.148228	0.021365	3.98e-12	7252	2	136439517	f__Bifidobacteriaceae
rs313519	C	A	0.3956	0.0908563	0.0125815	1.07e-12	16313	2	136439517	c__Actinobacteria.id.419
rs313518	T	C	0.3956	0.0688693	0.011953	1.56e-08	17990	2	136439090	p__Actinobacteria.id.400
rs313518	T	C	0.188286	0.131451	0.0228112	8.29e-09	6328	2	136439090	s__Bifidobacterium_adolescentis
rs313518	T	C	0.185942	0.127132	0.0207606	9.14e-10	7727	2	136439090	p__Actinobacteria
rs313518	T	C	0.185942	0.127135	0.0207605	9.13e-10	7727	2	136439090	c__Actinobacteria
rs313518	T	C	0.3956	0.0915957	0.0131978	1.03e-11	14915	2	136439090	o__Bifidobacteriales.id.432
rs313518	T	C	0.3956	0.0915957	0.0131978	1.03e-11	14915	2	136439090	f__Bifidobacteriaceae.id.433
rs313518	T	C	0.3956	0.092333	0.0132632	8.83e-12	14778	2	136439090	g__Bifidobacterium.id.436
rs313518	T	C	0.186623	0.146493	0.0213479	6.78e-12	7244	2	136439090	g__Bifidobacterium
rs313518	T	C	0.186486	0.147884	0.0213665	4.48e-12	7252	2	136439090	o__Bifidobacteriales
rs313518	T	C	0.186486	0.147912	0.0213665	4.43e-12	7252	2	136439090	f__Bifidobacteriaceae
rs313518	T	C	0.3956	0.0907332	0.012581	1.22e-12	16313	2	136439090	c__Actinobacteria.id.419
rs313517	G	A	0.3956	0.0681709	0.0119524	2.14e-08	17990	2	136437507	p__Actinobacteria.id.400
rs313517	G	A	0.188251	0.131004	0.022823	9.47e-09	6328	2	136437507	s__Bifidobacterium_adolescentis
rs313517	G	A	0.185935	0.126593	0.0207682	1.09e-09	7727	2	136437507	c__Actinobacteria
rs313517	G	A	0.185935	0.12659	0.0207683	1.09e-09	7727	2	136437507	p__Actinobacteria
rs313517	G	A	0.3956	0.0909487	0.0131972	1.38e-11	14915	2	136437507	o__Bifidobacteriales.id.432
rs313517	G	A	0.3956	0.0909487	0.0131972	1.38e-11	14915	2	136437507	f__Bifidobacteriaceae.id.433
rs313517	G	A	0.3956	0.0916789	0.0132626	1.19e-11	14778	2	136437507	g__Bifidobacterium.id.436
rs313517	G	A	0.186613	0.145991	0.0213567	8.15e-12	7244	2	136437507	g__Bifidobacterium
rs313517	G	A	0.186476	0.147386	0.0213753	5.38e-12	7252	2	136437507	o__Bifidobacteriales
rs313517	G	A	0.186476	0.147414	0.0213752	5.33e-12	7252	2	136437507	f__Bifidobacteriaceae
rs313517	G	A	0.3956	0.0898493	0.0125806	1.97e-12	16313	2	136437507	c__Actinobacteria.id.419
rs309180	A	G	0.796747	-0.128528	0.0200657	1.5e-10	7727	2	136614255	c__Actinobacteria
rs309180	A	G	0.796747	-0.128524	0.0200657	1.5e-10	7727	2	136614255	p__Actinobacteria
rs309180	G	A	0.4165	0.0793941	0.0117138	2.85e-11	17990	2	136614255	p__Actinobacteria.id.400
rs309180	A	G	0.794595	-0.146554	0.0219878	2.64e-11	6328	2	136614255	s__Bifidobacterium_adolescentis
rs309180	A	G	0.795864	-0.145788	0.0206297	1.58e-12	7244	2	136614255	g__Bifidobacterium
rs309180	A	G	0.795948	-0.146417	0.0206467	1.33e-12	7252	2	136614255	o__Bifidobacteriales
rs309180	A	G	0.795948	-0.146447	0.0206466	1.31e-12	7252	2	136614255	f__Bifidobacteriaceae
rs309180	G	A	0.4165	0.104507	0.0129884	3.11e-15	14778	2	136614255	g__Bifidobacterium.id.436
rs309180	G	A	0.4165	0.105398	0.0129254	1.36e-15	14915	2	136614255	f__Bifidobacteriaceae.id.433
rs309180	G	A	0.4165	0.105398	0.0129254	1.36e-15	14915	2	136614255	o__Bifidobacteriales.id.432
rs309180	G	A	0.4165	0.100268	0.0123238	1.26e-15	16313	2	136614255	c__Actinobacteria.id.419
rs309168	T	C	0.2077	0.122088	0.0198437	7.63e-10	7727	2	136670298	p__Actinobacteria
rs309168	T	C	0.2077	0.122094	0.0198437	7.61e-10	7727	2	136670298	c__Actinobacteria
rs309168	T	C	0.4145	0.079536	0.0117035	2.55e-11	17990	2	136670298	p__Actinobacteria.id.400
rs309168	T	C	0.209489	0.146786	0.0217811	1.59e-11	6328	2	136670298	s__Bifidobacterium_adolescentis
rs309168	T	C	0.208317	0.144923	0.0204095	1.24e-12	7244	2	136670298	g__Bifidobacterium
rs309168	T	C	0.208229	0.145585	0.0204264	1.02e-12	7252	2	136670298	o__Bifidobacteriales
rs309168	T	C	0.208229	0.145613	0.0204263	1.01e-12	7252	2	136670298	f__Bifidobacteriaceae
rs309168	T	C	0.4145	0.106752	0.0129742	6.85e-16	14778	2	136670298	g__Bifidobacterium.id.436
rs309168	T	C	0.4145	0.106802	0.0129127	5.1e-16	14915	2	136670298	f__Bifidobacteriaceae.id.433
rs309168	T	C	0.4145	0.106802	0.0129127	5.1e-16	14915	2	136670298	o__Bifidobacteriales.id.432
rs309168	T	C	0.4145	0.101529	0.0123111	4.88e-16	16313	2	136670298	c__Actinobacteria.id.419
rs309164	C	T	0.193741	0.119817	0.0203797	4.12e-09	7727	2	136691825	p__Actinobacteria
rs309164	C	T	0.193741	0.119825	0.0203797	4.11e-09	7727	2	136691825	c__Actinobacteria
rs309164	C	T	0.3837	0.0756885	0.0118782	5.44e-10	17990	2	136691825	p__Actinobacteria.id.400
rs309164	C	T	0.195051	0.142365	0.0224122	2.12e-10	6328	2	136691825	s__Bifidobacterium_adolescentis
rs309164	C	T	0.194365	0.139826	0.020971	2.6e-11	7244	2	136691825	g__Bifidobacterium
rs309164	C	T	0.194306	0.140149	0.0209886	2.43e-11	7252	2	136691825	o__Bifidobacteriales
rs309164	C	T	0.194306	0.140181	0.0209886	2.41e-11	7252	2	136691825	f__Bifidobacteriaceae
rs309164	C	T	0.3837	0.103052	0.0131592	1.85e-14	14778	2	136691825	g__Bifidobacterium.id.436
rs309164	C	T	0.3837	0.102653	0.0130967	1.74e-14	14915	2	136691825	f__Bifidobacteriaceae.id.433
rs309164	C	T	0.3837	0.102653	0.0130967	1.74e-14	14915	2	136691825	o__Bifidobacteriales.id.432
rs309164	C	T	0.3837	0.0998541	0.0124943	4.14e-15	16313	2	136691825	c__Actinobacteria.id.419
rs309160	T	C	0.207827	0.122151	0.0198174	7.1e-10	7727	2	136685228	p__Actinobacteria
rs309160	T	C	0.207827	0.122157	0.0198174	7.09e-10	7727	2	136685228	c__Actinobacteria
rs309160	T	C	0.4145	0.0805245	0.0117015	1.4e-11	17990	2	136685228	p__Actinobacteria.id.400
rs309160	T	C	0.209609	0.147216	0.021753	1.31e-11	6328	2	136685228	s__Bifidobacterium_adolescentis
rs309160	T	C	0.208401	0.145403	0.0203827	9.78e-13	7244	2	136685228	g__Bifidobacterium
rs309160	T	C	0.208326	0.145867	0.0203999	8.66e-13	7252	2	136685228	o__Bifidobacteriales
rs309160	T	C	0.208326	0.145894	0.0203999	8.57e-13	7252	2	136685228	f__Bifidobacteriaceae
rs309160	T	C	0.4145	0.10771	0.0129714	3.68e-16	14778	2	136685228	g__Bifidobacterium.id.436
rs309160	T	C	0.4145	0.102058	0.0123086	3.41e-16	16313	2	136685228	c__Actinobacteria.id.419
rs309160	T	C	0.4145	0.107558	0.0129098	3.14e-16	14915	2	136685228	o__Bifidobacteriales.id.432
rs309160	T	C	0.4145	0.107558	0.0129098	3.14e-16	14915	2	136685228	f__Bifidobacteriaceae.id.433
rs309149	T	C	0.193837	0.120173	0.0203753	3.68e-09	7727	2	136698098	p__Actinobacteria
rs309149	T	C	0.193837	0.12018	0.0203753	3.67e-09	7727	2	136698098	c__Actinobacteria
rs309149	T	C	0.3837	0.0747357	0.0118781	8.65e-10	17990	2	136698098	p__Actinobacteria.id.400
rs309149	T	C	0.195157	0.142859	0.0224072	1.82e-10	6328	2	136698098	s__Bifidobacterium_adolescentis
rs309149	T	C	0.194458	0.140292	0.0209669	2.21e-11	7244	2	136698098	g__Bifidobacterium
rs309149	T	C	0.194399	0.140618	0.0209845	2.07e-11	7252	2	136698098	o__Bifidobacteriales
rs309149	T	C	0.194399	0.140649	0.0209844	2.05e-11	7252	2	136698098	f__Bifidobacteriaceae
rs309149	T	C	0.3837	0.100981	0.0130968	4.39e-14	14915	2	136698098	o__Bifidobacteriales.id.432
rs309149	T	C	0.3837	0.100981	0.0130968	4.39e-14	14915	2	136698098	f__Bifidobacteriaceae.id.433
rs309149	T	C	0.3837	0.101574	0.0131592	4.14e-14	14778	2	136698098	g__Bifidobacterium.id.436
rs309149	T	C	0.3837	0.0981028	0.0124945	1.2e-14	16313	2	136698098	c__Actinobacteria.id.419
rs309137	C	T	0.4225	0.0700367	0.0116771	3.76e-09	17990	2	136765951	p__Actinobacteria.id.400
rs309137	C	T	0.213021	0.122597	0.0200781	1.02e-09	7727	2	136765951	c__Actinobacteria
rs309137	C	T	0.213021	0.122592	0.0200781	1.02e-09	7727	2	136765951	p__Actinobacteria
rs309137	C	T	0.214829	0.14977	0.022069	1.15e-11	6328	2	136765951	s__Bifidobacterium_adolescentis
rs309137	C	T	0.213648	0.144632	0.0206832	2.7e-12	7252	2	136765951	o__Bifidobacteriales
rs309137	C	T	0.213648	0.144662	0.0206832	2.67e-12	7252	2	136765951	f__Bifidobacteriaceae
rs309137	C	T	0.21368	0.144846	0.0206672	2.41e-12	7244	2	136765951	g__Bifidobacterium
rs309137	C	T	0.4225	0.0987292	0.0128805	5.22e-14	14915	2	136765951	f__Bifidobacteriaceae.id.433
rs309137	C	T	0.4225	0.0987292	0.0128805	5.22e-14	14915	2	136765951	o__Bifidobacteriales.id.432
rs309137	C	T	0.4225	0.0995868	0.0129413	4.04e-14	14778	2	136765951	g__Bifidobacterium.id.436
rs309137	C	T	0.4225	0.0963443	0.0122801	1.18e-14	16313	2	136765951	c__Actinobacteria.id.419
rs309134	A	G	0.194519	0.120726	0.020452	3.57e-09	7727	2	136755684	p__Actinobacteria
rs309134	A	G	0.194519	0.120733	0.0204519	3.56e-09	7727	2	136755684	c__Actinobacteria
rs309134	A	G	0.3837	0.0777827	0.0118767	1.74e-10	17989	2	136755684	p__Actinobacteria.id.400
rs309134	A	G	0.19588	0.143593	0.0224928	1.73e-10	6328	2	136755684	s__Bifidobacterium_adolescentis
rs309134	A	G	0.19511	0.140907	0.0210635	2.24e-11	7252	2	136755684	o__Bifidobacteriales
rs309134	A	G	0.19511	0.140938	0.0210635	2.21e-11	7252	2	136755684	f__Bifidobacteriaceae
rs309134	A	G	0.195119	0.14139	0.0210476	1.85e-11	7244	2	136755684	g__Bifidobacterium
rs309134	A	G	0.3837	0.106886	0.0130931	1.35e-15	14915	2	136755684	o__Bifidobacteriales.id.432
rs309134	A	G	0.3837	0.106886	0.0130931	1.35e-15	14915	2	136755684	f__Bifidobacteriaceae.id.433
rs309134	A	G	0.3837	0.107483	0.0131553	1.32e-15	14778	2	136755684	g__Bifidobacterium.id.436
rs309134	A	G	0.3837	0.10365	0.0124917	3.71e-16	16312	2	136755684	c__Actinobacteria.id.419
rs309132	G	C	0.159	0.101783	0.0180132	3.68e-08	14778	2	136633011	g__Bifidobacterium.id.436
rs309132	G	C	0.159	0.106509	0.0179263	5.94e-09	14915	2	136633011	o__Bifidobacteriales.id.432
rs309132	G	C	0.159	0.106509	0.0179263	5.94e-09	14915	2	136633011	f__Bifidobacteriaceae.id.433
rs309132	G	C	0.159	0.102406	0.0171747	5.74e-09	16313	2	136633011	c__Actinobacteria.id.419
rs309126	C	T	0.175	0.101195	0.0171537	7.22e-09	14778	2	136643900	g__Bifidobacterium.id.436
rs309126	C	T	0.175	0.0967206	0.0163423	6.28e-09	16313	2	136643900	c__Actinobacteria.id.419
rs309126	C	T	0.175	0.104708	0.0170682	1.84e-09	14915	2	136643900	f__Bifidobacteriaceae.id.433
rs309126	C	T	0.175	0.104708	0.0170682	1.84e-09	14915	2	136643900	o__Bifidobacteriales.id.432
rs309125	T	C	0.203508	0.128567	0.0200173	1.34e-10	7727	2	136643555	c__Actinobacteria
rs309125	T	C	0.203508	0.128562	0.0200174	1.34e-10	7727	2	136643555	p__Actinobacteria
rs309125	T	C	0.4155	0.078445	0.011707	4.7e-11	17989	2	136643555	p__Actinobacteria.id.400
rs309125	T	C	0.205713	0.147558	0.0219302	1.71e-11	6328	2	136643555	s__Bifidobacterium_adolescentis
rs309125	T	C	0.204466	0.14528	0.0205746	1.65e-12	7244	2	136643555	g__Bifidobacterium
rs309125	T	C	0.204382	0.145922	0.0205915	1.38e-12	7252	2	136643555	o__Bifidobacteriales
rs309125	T	C	0.204382	0.145951	0.0205915	1.36e-12	7252	2	136643555	f__Bifidobacteriaceae
rs309125	T	C	0.4155	0.102394	0.0129797	1.11e-14	14778	2	136643555	g__Bifidobacterium.id.436
rs309125	T	C	0.4155	0.102809	0.0129175	6.64e-15	14915	2	136643555	f__Bifidobacteriaceae.id.433
rs309125	T	C	0.4155	0.102809	0.0129175	6.64e-15	14915	2	136643555	o__Bifidobacteriales.id.432
rs309125	T	C	0.4155	0.0984871	0.0123164	3.91e-15	16312	2	136643555	c__Actinobacteria.id.419
rs2874874	C	A	0.1501	0.10007	0.0180616	3.61e-08	16313	2	136578194	c__Actinobacteria.id.419
rs2874834	A	G	0.824701	-0.12831	0.0234821	4.65e-08	6328	2	136485280	s__Bifidobacterium_adolescentis
rs2874834	G	A	0.3519	0.0771572	0.013412	1.94e-08	14915	2	136485280	o__Bifidobacteriales.id.432
rs2874834	G	A	0.3519	0.0771572	0.013412	1.94e-08	14915	2	136485280	f__Bifidobacteriaceae.id.433
rs2874834	G	A	0.3519	0.0742129	0.0127888	1.18e-08	16313	2	136485280	c__Actinobacteria.id.419
rs2874834	G	A	0.3519	0.0791839	0.0134784	9.46e-09	14778	2	136485280	g__Bifidobacterium.id.436
rs2874834	A	G	0.826832	-0.126442	0.0214057	3.49e-09	7727	2	136485280	c__Actinobacteria
rs2874834	A	G	0.826832	-0.126437	0.0214057	3.49e-09	7727	2	136485280	p__Actinobacteria
rs2874834	A	G	0.826371	-0.146589	0.0220069	2.72e-11	7244	2	136485280	g__Bifidobacterium
rs2874834	A	G	0.826493	-0.14788	0.0220261	1.9e-11	7252	2	136485280	o__Bifidobacteriales
rs2874834	A	G	0.826493	-0.147885	0.0220261	1.89e-11	7252	2	136485280	f__Bifidobacteriaceae
rs2874739	T	C	0.2038	0.0973436	0.0166029	1.32e-09	14778	2	135818907	g__Bifidobacterium.id.436
rs2874739	T	C	0.2038	0.0967751	0.0157894	2.66e-10	16313	2	135818907	c__Actinobacteria.id.419
rs2874739	T	C	0.2038	0.102639	0.0165213	1.71e-10	14915	2	135818907	f__Bifidobacteriaceae.id.433
rs2874739	T	C	0.2038	0.102639	0.0165213	1.71e-10	14915	2	135818907	o__Bifidobacteriales.id.432
rs28453840	G	A	0.3867	0.0667265	0.011992	4.86e-08	17989	2	136522941	p__Actinobacteria.id.400
rs28453840	A	G	0.812495	-0.135197	0.0228683	3.38e-09	6328	2	136522941	s__Bifidobacterium_adolescentis
rs28453840	A	G	0.814679	-0.128484	0.0208092	6.64e-10	7727	2	136522941	p__Actinobacteria
rs28453840	A	G	0.814679	-0.128488	0.0208092	6.63e-10	7727	2	136522941	c__Actinobacteria
rs28453840	G	A	0.3867	0.0917865	0.013238	1.24e-11	14915	2	136522941	f__Bifidobacteriaceae.id.433
rs28453840	G	A	0.3867	0.0917865	0.013238	1.24e-11	14915	2	136522941	o__Bifidobacteriales.id.432
rs28453840	G	A	0.3867	0.0925237	0.0133031	9.95e-12	14778	2	136522941	g__Bifidobacterium.id.436
rs28453840	A	G	0.814011	-0.146146	0.021397	8.48e-12	7244	2	136522941	g__Bifidobacterium
rs28453840	A	G	0.814147	-0.147593	0.0214156	5.51e-12	7252	2	136522941	o__Bifidobacteriales
rs28453840	A	G	0.814147	-0.147625	0.0214156	5.45e-12	7252	2	136522941	f__Bifidobacteriaceae
rs28453840	G	A	0.3867	0.0900388	0.0126228	2.5e-12	16312	2	136522941	c__Actinobacteria.id.419
rs28450200	T	C	0.826147	0.193309	0.0340527	1.37e-08	3022	8	15070111	s__Alistipes_sp_AP11
rs281379	A	G	0.4602	-0.0600227	0.0108509	3.35e-08	17240	19	49214274	g__.Ruminococcustorquesgroup.id.14377
rs2769071	G	A	0.287114	-0.254455	0.0343487	1.28e-13	2041	9	136145974	s__Bifidobacterium_bifidum
rs2680880	A	T	0.5825	0.0613782	0.0109654	4.33e-08	17990	2	136873549	p__Actinobacteria.id.400
rs2680880	A	T	0.5825	0.0795933	0.012125	1.69e-10	14778	2	136873549	g__Bifidobacterium.id.436
rs2680880	A	T	0.5825	0.0803213	0.0120696	9.86e-11	14915	2	136873549	f__Bifidobacteriaceae.id.433
rs2680880	A	T	0.5825	0.0803213	0.0120696	9.86e-11	14915	2	136873549	o__Bifidobacteriales.id.432
rs2680880	A	T	0.5825	0.0774995	0.0115126	4.86e-11	16313	2	136873549	c__Actinobacteria.id.419
rs2559847	T	C	0.06859	-0.129635	0.0225293	1.47e-08	15229	12	100582783	g__Streptococcus.id.1853
rs2519093	T	C	0.159261	-0.241121	0.0425161	1.42e-08	2041	9	136141870	s__Bifidobacterium_bifidum
rs2480213	A	G	0.2306	0.167075	0.0297257	4.77e-08	3212	9	79107623	g__Allisonella.id.2174
rs2441384	C	T	0.114397	0.139302	0.0254629	4.48e-08	7727	2	136435736	p__Actinobacteria
rs2441384	C	T	0.114397	0.139312	0.0254629	4.47e-08	7727	2	136435736	c__Actinobacteria
rs2441384	C	T	0.115216	0.146171	0.0262018	2.42e-08	7244	2	136435736	g__Bifidobacterium
rs2441384	C	T	0.115157	0.147275	0.0262242	1.95e-08	7252	2	136435736	o__Bifidobacteriales
rs2441384	C	T	0.115157	0.147313	0.0262242	1.94e-08	7252	2	136435736	f__Bifidobacteriaceae
rs2391050	A	T	0.4821	-0.0926255	0.0162707	1.32e-08	7524	4	127335462	g__Enterorhabdus.id.820
rs2322813	G	A	0.121015	0.138841	0.0254453	4.86e-08	7252	2	136582809	o__Bifidobacteriales
rs2322813	G	A	0.121015	0.138853	0.0254452	4.84e-08	7252	2	136582809	f__Bifidobacteriaceae
rs2322812	G	A	0.1501	0.0994476	0.0180619	4.52e-08	16313	2	136578040	c__Actinobacteria.id.419
rs2322725	C	T	0.173	0.100274	0.0176465	1.52e-08	14778	2	136677192	g__Bifidobacterium.id.436
rs2322725	C	T	0.173	0.0978787	0.0167939	5.81e-09	16313	2	136677192	c__Actinobacteria.id.419
rs2322725	C	T	0.173	0.103297	0.0175599	4.38e-09	14915	2	136677192	o__Bifidobacteriales.id.432
rs2322725	C	T	0.173	0.103297	0.0175599	4.38e-09	14915	2	136677192	f__Bifidobacteriaceae.id.433
rs2322660	C	T	0.4036	0.0735317	0.0117773	1.01e-09	17990	2	136557319	p__Actinobacteria.id.400
rs2322660	T	C	0.803087	-0.129173	0.0202653	1.84e-10	7727	2	136557319	c__Actinobacteria
rs2322660	T	C	0.803087	-0.12917	0.0202653	1.84e-10	7727	2	136557319	p__Actinobacteria
rs2322660	T	C	0.801142	-0.143531	0.0222444	1.1e-10	6328	2	136557319	s__Bifidobacterium_adolescentis
rs2322660	T	C	0.802299	-0.144654	0.0208417	3.9e-12	7244	2	136557319	g__Bifidobacterium
rs2322660	T	C	0.802448	-0.146087	0.0208597	2.5e-12	7252	2	136557319	o__Bifidobacteriales
rs2322660	T	C	0.802448	-0.14612	0.0208597	2.47e-12	7252	2	136557319	f__Bifidobacteriaceae
rs2322660	C	T	0.4036	0.0942718	0.0130671	1.6e-12	14778	2	136557319	g__Bifidobacterium.id.436
rs2322660	C	T	0.4036	0.0947183	0.0130034	9.97e-13	14915	2	136557319	o__Bifidobacteriales.id.432
rs2322660	C	T	0.4036	0.0947183	0.0130034	9.97e-13	14915	2	136557319	f__Bifidobacteriaceae.id.433
rs2322660	C	T	0.4036	0.0919976	0.0123966	3.4e-13	16313	2	136557319	c__Actinobacteria.id.419
rs2322659	T	C	0.3618	0.0732821	0.0120282	3.28e-09	17990	2	136555659	p__Actinobacteria.id.400
rs2322659	C	T	0.816846	-0.135963	0.0229401	3.09e-09	6328	2	136555659	s__Bifidobacterium_adolescentis
rs2322659	C	T	0.818364	-0.127362	0.0208503	1.01e-09	7727	2	136555659	c__Actinobacteria
rs2322659	C	T	0.818364	-0.127357	0.0208503	1.01e-09	7727	2	136555659	p__Actinobacteria
rs2322659	C	T	0.817711	-0.138818	0.0214628	9.94e-11	7244	2	136555659	g__Bifidobacterium
rs2322659	C	T	0.817843	-0.14017	0.0214816	6.8e-11	7252	2	136555659	o__Bifidobacteriales
rs2322659	C	T	0.817843	-0.140207	0.0214816	6.72e-11	7252	2	136555659	f__Bifidobacteriaceae
rs2322659	T	C	0.3618	0.0888955	0.0132702	4.94e-11	14915	2	136555659	f__Bifidobacteriaceae.id.433
rs2322659	T	C	0.3618	0.0888955	0.0132702	4.94e-11	14915	2	136555659	o__Bifidobacteriales.id.432
rs2322659	T	C	0.3618	0.0896234	0.0133339	4.47e-11	14778	2	136555659	g__Bifidobacterium.id.436
rs2322659	T	C	0.3618	0.0929665	0.0126593	5.97e-13	16313	2	136555659	c__Actinobacteria.id.419
rs2322445	A	T	0.2038	0.0898651	0.0166404	1.66e-08	14778	2	135921839	g__Bifidobacterium.id.436
rs2322445	A	T	0.2038	0.0865073	0.0158258	1.12e-08	16313	2	135921839	c__Actinobacteria.id.419
rs2322445	A	T	0.2038	0.0933242	0.016558	4.22e-09	14915	2	135921839	f__Bifidobacteriaceae.id.433
rs2322445	A	T	0.2038	0.0933242	0.016558	4.22e-09	14915	2	135921839	o__Bifidobacteriales.id.432
rs2305248	G	A	0.2038	0.0915877	0.0166133	9.52e-09	14778	2	135928312	g__Bifidobacterium.id.436
rs2305248	G	A	0.2038	0.0885232	0.0157989	5.42e-09	16313	2	135928312	c__Actinobacteria.id.419
rs2305248	G	A	0.2038	0.0957757	0.0165309	1.82e-09	14915	2	135928312	o__Bifidobacteriales.id.432
rs2305248	G	A	0.2038	0.0957757	0.0165309	1.82e-09	14915	2	135928312	f__Bifidobacteriaceae.id.433
rs2304601	A	C	0.115607	0.143085	0.0261218	4.31e-08	7244	2	136528034	g__Bifidobacterium
rs2304601	A	C	0.115548	0.144201	0.026144	3.47e-08	7252	2	136528034	o__Bifidobacteriales
rs2304601	A	C	0.115548	0.144216	0.0261439	3.46e-08	7252	2	136528034	f__Bifidobacteriaceae
rs2304599	G	C	0.828927	-0.135615	0.0237337	1.1e-08	6328	2	136528004	s__Bifidobacterium_adolescentis
rs2304599	C	G	0.3449	0.0850617	0.013646	1.12e-09	14915	2	136528004	o__Bifidobacteriales.id.432
rs2304599	C	G	0.3449	0.0850617	0.013646	1.12e-09	14915	2	136528004	f__Bifidobacteriaceae.id.433
rs2304599	G	C	0.830309	-0.131589	0.0215436	1.01e-09	7727	2	136528004	c__Actinobacteria
rs2304599	G	C	0.830309	-0.131585	0.0215436	1.01e-09	7727	2	136528004	p__Actinobacteria
rs2304599	C	G	0.3449	0.0867486	0.0137122	6.29e-10	14778	2	136528004	g__Bifidobacterium.id.436
rs2304599	G	C	0.829669	-0.144419	0.0221717	7.33e-11	7244	2	136528004	g__Bifidobacterium
rs2304599	G	C	0.829788	-0.14578	0.0221911	5.05e-11	7252	2	136528004	o__Bifidobacteriales
rs2304599	G	C	0.829788	-0.145817	0.0221911	5e-11	7252	2	136528004	f__Bifidobacteriaceae
rs2304599	C	G	0.3449	0.0883744	0.0130189	2.88e-11	16313	2	136528004	c__Actinobacteria.id.419
rs2304371	A	G	0.866855	-0.142756	0.0243259	4.4e-09	7244	2	136561557	g__Bifidobacterium
rs2304371	A	G	0.866933	-0.143861	0.0243472	3.45e-09	7252	2	136561557	f__Bifidobacteriaceae
rs2304371	A	G	0.866933	-0.143853	0.0243472	3.45e-09	7252	2	136561557	o__Bifidobacteriales
rs2304370	A	G	0.132471	0.129198	0.0236513	4.69e-08	7727	2	136561735	p__Actinobacteria
rs2304370	A	G	0.132471	0.129205	0.0236513	4.68e-08	7727	2	136561735	c__Actinobacteria
rs2304370	A	G	0.132882	0.145015	0.0243452	2.58e-09	7244	2	136561735	g__Bifidobacterium
rs2304370	A	G	0.132805	0.146128	0.0243664	2.01e-09	7252	2	136561735	f__Bifidobacteriaceae
rs2304370	A	G	0.132805	0.146119	0.0243665	2.01e-09	7252	2	136561735	o__Bifidobacteriales
rs2304366	T	C	0.115017	0.143585	0.0254198	1.62e-08	7727	2	136467119	c__Actinobacteria
rs2304366	T	C	0.115017	0.143574	0.0254198	1.62e-08	7727	2	136467119	p__Actinobacteria
rs2304366	T	C	0.115842	0.150598	0.0261557	8.52e-09	7244	2	136467119	g__Bifidobacterium
rs2304366	T	C	0.115783	0.151749	0.0261781	6.76e-09	7252	2	136467119	o__Bifidobacteriales
rs2304366	T	C	0.115783	0.151789	0.026178	6.7e-09	7252	2	136467119	f__Bifidobacteriaceae
rs2290518	A	G	0.2038	0.0934167	0.0166125	4.93e-09	14778	2	135878814	g__Bifidobacterium.id.436
rs2290518	A	G	0.2038	0.0926928	0.0157979	1.22e-09	16313	2	135878814	c__Actinobacteria.id.419
rs2290518	A	G	0.2038	0.0990701	0.0165305	6.07e-10	14915	2	135878814	f__Bifidobacteriaceae.id.433
rs2290518	A	G	0.2038	0.0990701	0.0165305	6.07e-10	14915	2	135878814	o__Bifidobacteriales.id.432
rs2289959	T	C	0.114563	0.14	0.0254348	3.71e-08	7727	2	136423904	p__Actinobacteria
rs2289959	T	C	0.114563	0.14001	0.0254347	3.7e-08	7727	2	136423904	c__Actinobacteria
rs2289959	T	C	0.115399	0.146777	0.0261707	2.04e-08	7244	2	136423904	g__Bifidobacterium
rs2289959	T	C	0.115341	0.147879	0.0261931	1.64e-08	7252	2	136423904	o__Bifidobacteriales
rs2289959	T	C	0.115341	0.147918	0.026193	1.63e-08	7252	2	136423904	f__Bifidobacteriaceae
rs2287922	A	G	0.4791	-0.0585446	0.0107108	4.9e-08	17679	19	49232226	g__.Ruminococcustorquesgroup.id.14377
rs2282037	T	C	0.521969	-0.102233	0.0186334	4.1e-08	6494	14	103588515	c__Negativicutes
rs2282037	T	C	0.521969	-0.102229	0.0186333	4.1e-08	6494	14	103588515	o__Selenomonadales
rs2278731	C	T	0.11399	0.140064	0.0253968	3.49e-08	7727	2	136396300	p__Actinobacteria
rs2278731	C	T	0.11399	0.140075	0.0253967	3.48e-08	7727	2	136396300	c__Actinobacteria
rs2278731	C	T	0.114827	0.146234	0.0261303	2.19e-08	7244	2	136396300	g__Bifidobacterium
rs2278731	C	T	0.114769	0.147326	0.0261527	1.77e-08	7252	2	136396300	o__Bifidobacteriales
rs2278731	C	T	0.114769	0.147365	0.0261526	1.75e-08	7252	2	136396300	f__Bifidobacteriaceae
rs2278683	C	A	0.173	0.0926142	0.0159342	8.07e-09	17989	2	136743490	p__Actinobacteria.id.400
rs2278683	C	A	0.173	0.112818	0.0176621	1.48e-10	14777	2	136743490	g__Bifidobacterium.id.436
rs2278683	C	A	0.173	0.114898	0.0175753	5.39e-11	14914	2	136743490	f__Bifidobacteriaceae.id.433
rs2278683	C	A	0.173	0.114898	0.0175753	5.39e-11	14914	2	136743490	o__Bifidobacteriales.id.432
rs2278683	C	A	0.173	0.109872	0.0168064	4.71e-11	16312	2	136743490	c__Actinobacteria.id.419
rs2278544	G	A	0.829656	-0.135772	0.0238041	1.17e-08	6328	2	136546110	s__Bifidobacterium_adolescentis
rs2278544	A	G	0.3439	0.0824208	0.0136059	3.42e-09	14915	2	136546110	o__Bifidobacteriales.id.432
rs2278544	A	G	0.3439	0.0824208	0.0136059	3.42e-09	14915	2	136546110	f__Bifidobacteriaceae.id.433
rs2278544	A	G	0.3439	0.0851229	0.0136715	1.23e-09	14778	2	136546110	g__Bifidobacterium.id.436
rs2278544	G	A	0.831275	-0.134044	0.0216284	5.73e-10	7727	2	136546110	p__Actinobacteria
rs2278544	G	A	0.831275	-0.134049	0.0216283	5.72e-10	7727	2	136546110	c__Actinobacteria
rs2278544	A	G	0.3439	0.0871368	0.0129829	5.15e-11	16313	2	136546110	c__Actinobacteria.id.419
rs2278544	G	A	0.830558	-0.146791	0.0222465	4.16e-11	7244	2	136546110	g__Bifidobacterium
rs2278544	G	A	0.830676	-0.148148	0.0222659	2.86e-11	7252	2	136546110	o__Bifidobacteriales
rs2278544	G	A	0.830676	-0.148184	0.0222659	2.83e-11	7252	2	136546110	f__Bifidobacteriaceae
rs2254780	T	C	0.114397	0.139302	0.0254629	4.48e-08	7727	2	136435526	p__Actinobacteria
rs2254780	T	C	0.114397	0.139312	0.0254629	4.47e-08	7727	2	136435526	c__Actinobacteria
rs2254780	T	C	0.115216	0.146171	0.0262018	2.42e-08	7244	2	136435526	g__Bifidobacterium
rs2254780	T	C	0.115157	0.147275	0.0262242	1.95e-08	7252	2	136435526	o__Bifidobacteriales
rs2254780	T	C	0.115157	0.147313	0.0262242	1.94e-08	7252	2	136435526	f__Bifidobacteriaceae
rs2236783	G	A	0.4036	0.0764226	0.0117967	2.68e-10	17990	2	136594158	p__Actinobacteria.id.400
rs2236783	A	G	0.802713	-0.12921	0.0202716	1.84e-10	7727	2	136594158	c__Actinobacteria
rs2236783	A	G	0.802713	-0.129207	0.0202716	1.84e-10	7727	2	136594158	p__Actinobacteria
rs2236783	A	G	0.800721	-0.143702	0.0222506	1.06e-10	6328	2	136594158	s__Bifidobacterium_adolescentis
rs2236783	A	G	0.801879	-0.145035	0.0208467	3.47e-12	7244	2	136594158	g__Bifidobacterium
rs2236783	A	G	0.802029	-0.146482	0.0208647	2.21e-12	7252	2	136594158	o__Bifidobacteriales
rs2236783	A	G	0.802029	-0.146514	0.0208647	2.19e-12	7252	2	136594158	f__Bifidobacteriaceae
rs2236783	G	A	0.4036	0.0983	0.0130874	2.16e-13	14778	2	136594158	g__Bifidobacterium.id.436
rs2236783	G	A	0.4036	0.0990142	0.0130235	1.15e-13	14915	2	136594158	f__Bifidobacteriaceae.id.433
rs2236783	G	A	0.4036	0.0990142	0.0130235	1.15e-13	14915	2	136594158	o__Bifidobacteriales.id.432
rs2236783	G	A	0.4036	0.0955766	0.0124159	4.86e-14	16313	2	136594158	c__Actinobacteria.id.419
rs218174	G	A	0.207486	0.122113	0.019848	7.63e-10	7727	2	136658345	p__Actinobacteria
rs218174	G	A	0.207486	0.122119	0.0198479	7.62e-10	7727	2	136658345	c__Actinobacteria
rs218174	G	A	0.4145	0.0798442	0.0117079	2.21e-11	17988	2	136658345	p__Actinobacteria.id.400
rs218174	G	A	0.209224	0.147408	0.0217865	1.32e-11	6328	2	136658345	s__Bifidobacterium_adolescentis
rs218174	G	A	0.208089	0.145152	0.0204142	1.16e-12	7244	2	136658345	g__Bifidobacterium
rs218174	G	A	0.208	0.145811	0.020431	9.56e-13	7252	2	136658345	o__Bifidobacteriales
rs218174	G	A	0.208	0.145839	0.020431	9.46e-13	7252	2	136658345	f__Bifidobacteriaceae
rs218174	G	A	0.4145	0.106461	0.012977	1.06e-15	14777	2	136658345	g__Bifidobacterium.id.436
rs218174	G	A	0.4145	0.106576	0.0129157	7.25e-16	14914	2	136658345	o__Bifidobacteriales.id.432
rs218174	G	A	0.4145	0.106576	0.0129157	7.25e-16	14914	2	136658345	f__Bifidobacteriaceae.id.433
rs218174	G	A	0.4145	0.10151	0.0123143	5.95e-16	16312	2	136658345	c__Actinobacteria.id.419
rs2164332	C	G	0.173	0.101311	0.0176392	1.11e-08	14778	2	136671801	g__Bifidobacterium.id.436
rs2164332	C	G	0.173	0.0984598	0.0167877	4.86e-09	16313	2	136671801	c__Actinobacteria.id.419
rs2164332	C	G	0.173	0.104484	0.0175524	3.03e-09	14915	2	136671801	f__Bifidobacteriaceae.id.433
rs2164332	C	G	0.173	0.104484	0.0175524	3.03e-09	14915	2	136671801	o__Bifidobacteriales.id.432
rs2164331	T	C	0.159	0.102544	0.0183013	3.12e-08	14778	2	136667896	g__Bifidobacterium.id.436
rs2164331	T	C	0.159	0.101664	0.0174385	7.56e-09	16313	2	136667896	c__Actinobacteria.id.419
rs2164331	T	C	0.159	0.106134	0.0182129	7.53e-09	14915	2	136667896	o__Bifidobacteriales.id.432
rs2164331	T	C	0.159	0.106134	0.0182129	7.53e-09	14915	2	136667896	f__Bifidobacteriaceae.id.433
rs2164210	T	C	0.4046	0.0725384	0.0117815	1.7e-09	17990	2	136580287	p__Actinobacteria.id.400
rs2164210	C	T	0.802382	-0.129306	0.02028	1.82e-10	7727	2	136580287	c__Actinobacteria
rs2164210	C	T	0.802382	-0.129303	0.0202801	1.82e-10	7727	2	136580287	p__Actinobacteria
rs2164210	C	T	0.800389	-0.143107	0.0222642	1.3e-10	6328	2	136580287	s__Bifidobacterium_adolescentis
rs2164210	C	T	0.801571	-0.144493	0.0208567	4.27e-12	7244	2	136580287	g__Bifidobacterium
rs2164210	C	T	0.801718	-0.145888	0.0208749	2.78e-12	7252	2	136580287	o__Bifidobacteriales
rs2164210	C	T	0.801718	-0.14592	0.0208749	2.74e-12	7252	2	136580287	f__Bifidobacteriaceae
rs2164210	T	C	0.4046	0.0939535	0.0130711	1.9e-12	14778	2	136580287	g__Bifidobacterium.id.436
rs2164210	T	C	0.4046	0.0944714	0.0130074	1.14e-12	14915	2	136580287	f__Bifidobacteriaceae.id.433
rs2164210	T	C	0.4046	0.0944714	0.0130074	1.14e-12	14915	2	136580287	o__Bifidobacteriales.id.432
rs2164210	T	C	0.4046	0.0899284	0.0124012	1.12e-12	16313	2	136580287	c__Actinobacteria.id.419
rs2136230	A	T	0.4851	-0.0909609	0.0162671	2.39e-08	7524	4	127328845	g__Enterorhabdus.id.820
rs2102896	C	T	0.4195	0.068513	0.0120139	1.21e-08	16313	2	136906640	c__Actinobacteria.id.419
rs2090661	A	G	0.781304	-0.108507	0.0197256	3.78e-08	7727	2	136806218	p__Actinobacteria
rs2090661	A	G	0.781304	-0.108514	0.0197256	3.77e-08	7727	2	136806218	c__Actinobacteria
rs2090661	A	G	0.780599	-0.120901	0.0217109	2.57e-08	6328	2	136806218	s__Bifidobacterium_adolescentis
rs2090661	A	G	0.781203	-0.122701	0.0203378	1.61e-09	7252	2	136806218	o__Bifidobacteriales
rs2090661	A	G	0.781203	-0.122707	0.0203377	1.6e-09	7252	2	136806218	f__Bifidobacteriaceae
rs2090661	A	G	0.781172	-0.122749	0.0203218	1.54e-09	7244	2	136806218	g__Bifidobacterium
rs2090660	T	C	0.188745	0.117813	0.0216056	4.96e-08	7244	2	136818719	g__Bifidobacterium
rs2082729	C	T	0.3867	0.0674999	0.0120026	3.61e-08	17990	2	136550109	p__Actinobacteria.id.400
rs2082729	T	C	0.813234	-0.135438	0.0228949	3.31e-09	6328	2	136550109	s__Bifidobacterium_adolescentis
rs2082729	T	C	0.815403	-0.127846	0.0208373	8.49e-10	7727	2	136550109	p__Actinobacteria
rs2082729	T	C	0.815403	-0.12785	0.0208372	8.48e-10	7727	2	136550109	c__Actinobacteria
rs2082729	T	C	0.814718	-0.145206	0.0214235	1.22e-11	7244	2	136550109	g__Bifidobacterium
rs2082729	T	C	0.814854	-0.146656	0.0214421	7.94e-12	7252	2	136550109	o__Bifidobacteriales
rs2082729	T	C	0.814854	-0.146689	0.0214421	7.86e-12	7252	2	136550109	f__Bifidobacteriaceae
rs2082729	C	T	0.3867	0.093102	0.0132523	6.59e-12	14915	2	136550109	o__Bifidobacteriales.id.432
rs2082729	C	T	0.3867	0.093102	0.0132523	6.59e-12	14915	2	136550109	f__Bifidobacteriaceae.id.433
rs2082729	C	T	0.3867	0.0937319	0.0133179	5.73e-12	14778	2	136550109	g__Bifidobacterium.id.436
rs2082729	C	T	0.3867	0.0905236	0.0126352	2.16e-12	16313	2	136550109	c__Actinobacteria.id.419
rs2056297	T	G	0.4195	0.0684972	0.0120117	1.3e-08	16313	2	136899116	c__Actinobacteria.id.419
rs2034276	T	A	0.3956	0.0679925	0.0119509	2.25e-08	17990	2	136422171	p__Actinobacteria.id.400
rs2034276	T	A	0.188343	0.130668	0.0227947	9.9e-09	6328	2	136422171	s__Bifidobacterium_adolescentis
rs2034276	T	A	0.186023	0.126412	0.0207456	1.11e-09	7727	2	136422171	p__Actinobacteria
rs2034276	T	A	0.186023	0.126415	0.0207456	1.1e-09	7727	2	136422171	c__Actinobacteria
rs2034276	T	A	0.3956	0.0904335	0.0131955	1.77e-11	14915	2	136422171	f__Bifidobacteriaceae.id.433
rs2034276	T	A	0.3956	0.0904335	0.0131955	1.77e-11	14915	2	136422171	o__Bifidobacteriales.id.432
rs2034276	T	A	0.3956	0.0913054	0.0132608	1.39e-11	14778	2	136422171	g__Bifidobacterium.id.436
rs2034276	T	A	0.186707	0.145717	0.021332	8.44e-12	7244	2	136422171	g__Bifidobacterium
rs2034276	T	A	0.18657	0.147108	0.0213506	5.58e-12	7252	2	136422171	o__Bifidobacteriales
rs2034276	T	A	0.18657	0.147136	0.0213506	5.52e-12	7252	2	136422171	f__Bifidobacteriaceae
rs2034276	T	A	0.3956	0.089594	0.0125789	2.21e-12	16313	2	136422171	c__Actinobacteria.id.419
rs2017831	T	C	0.2038	0.095526	0.0166719	3.57e-09	14778	2	135800601	g__Bifidobacterium.id.436
rs2017831	T	C	0.2038	0.0946733	0.0158493	7.91e-10	16313	2	135800601	c__Actinobacteria.id.419
rs2017831	T	C	0.2038	0.100844	0.0165881	4.8e-10	14915	2	135800601	f__Bifidobacteriaceae.id.433
rs2017831	T	C	0.2038	0.100844	0.0165881	4.8e-10	14915	2	135800601	o__Bifidobacteriales.id.432
rs2016636	A	G	0.193253	0.114219	0.0206098	2.99e-08	7727	2	136058820	c__Actinobacteria
rs2016636	A	G	0.193253	0.114215	0.0206098	2.99e-08	7727	2	136058820	p__Actinobacteria
rs2016636	A	G	0.3926	0.0831211	0.0131983	5.45e-10	14778	2	136058820	g__Bifidobacterium.id.436
rs2016636	A	G	0.3926	0.0795819	0.0125225	3.27e-10	16313	2	136058820	c__Actinobacteria.id.419
rs2016636	A	G	0.3926	0.0838216	0.0131323	3.23e-10	14915	2	136058820	o__Bifidobacteriales.id.432
rs2016636	A	G	0.3926	0.0838216	0.0131323	3.23e-10	14915	2	136058820	f__Bifidobacteriaceae.id.433
rs2016636	A	G	0.193579	0.1367	0.0211966	1.12e-10	7244	2	136058820	g__Bifidobacterium
rs2016636	A	G	0.193434	0.13814	0.021215	7.44e-11	7252	2	136058820	o__Bifidobacteriales
rs2016636	A	G	0.193434	0.138166	0.0212149	7.38e-11	7252	2	136058820	f__Bifidobacteriaceae
rs2015532	G	T	0.119672	0.143253	0.0256857	2.44e-08	7244	2	136555525	g__Bifidobacterium
rs2015532	G	T	0.119609	0.144292	0.0257077	1.99e-08	7252	2	136555525	o__Bifidobacteriales
rs2015532	G	T	0.119609	0.144306	0.0257076	1.98e-08	7252	2	136555525	f__Bifidobacteriaceae
rs2011946	A	C	0.75055	-0.102637	0.01854	3.1e-08	7727	2	136817616	c__Actinobacteria
rs2011946	A	C	0.75055	-0.102631	0.0185401	3.1e-08	7727	2	136817616	p__Actinobacteria
rs2011946	A	C	0.749605	-0.12484	0.0203977	9.34e-10	6328	2	136817616	s__Bifidobacterium_adolescentis
rs2011946	A	C	0.750483	-0.121442	0.0191204	2.13e-10	7252	2	136817616	o__Bifidobacteriales
rs2011946	A	C	0.750483	-0.121467	0.0191204	2.11e-10	7252	2	136817616	f__Bifidobacteriaceae
rs2011946	A	C	0.750483	-0.121841	0.019112	1.83e-10	7244	2	136817616	g__Bifidobacterium
rs2011946	C	A	0.4473	0.0838274	0.0119413	4.82e-12	16308	2	136817616	c__Actinobacteria.id.419
rs2011946	C	A	0.4473	0.0904794	0.0125214	1.21e-12	14911	2	136817616	f__Bifidobacteriaceae.id.433
rs2011946	C	A	0.4473	0.0904794	0.0125214	1.21e-12	14911	2	136817616	o__Bifidobacteriales.id.432
rs2011946	C	A	0.4473	0.092323	0.012579	5.6e-13	14774	2	136817616	g__Bifidobacterium.id.436
rs1979033	A	G	0.6173	0.0652849	0.0114228	3.26e-09	16308	2	135705558	c__Actinobacteria.id.419
rs1979033	A	G	0.6173	0.0751261	0.011965	1.05e-10	14911	2	135705558	f__Bifidobacteriaceae.id.433
rs1979033	A	G	0.6173	0.0751261	0.011965	1.05e-10	14911	2	135705558	o__Bifidobacteriales.id.432
rs1979033	A	G	0.6173	0.078153	0.0120179	2.4e-11	14774	2	135705558	g__Bifidobacterium.id.436
rs1964776	T	C	0.4115	0.068118	0.0121043	1.98e-08	16313	2	136939437	c__Actinobacteria.id.419
rs1963885	C	G	0.88202	-0.141747	0.0258647	4.25e-08	7252	2	136553022	o__Bifidobacteriales
rs1963885	C	G	0.88202	-0.14176	0.0258646	4.23e-08	7252	2	136553022	f__Bifidobacteriaceae
rs1960171	T	C	0.208443	0.108883	0.0198533	4.15e-08	7727	2	136815388	p__Actinobacteria
rs1960171	T	C	0.208443	0.108891	0.0198533	4.14e-08	7727	2	136815388	c__Actinobacteria
rs1960171	T	C	0.209137	0.113446	0.0204636	2.96e-08	7252	2	136815388	f__Bifidobacteriaceae
rs1960171	T	C	0.209137	0.113444	0.0204636	2.96e-08	7252	2	136815388	o__Bifidobacteriales
rs1960171	T	C	0.209165	0.11341	0.0204475	2.92e-08	7244	2	136815388	g__Bifidobacterium
rs1942055	C	G	0.6541	0.0668195	0.0121875	2.48e-08	14774	2	135498924	g__Bifidobacterium.id.436
rs1900741	T	C	0.2992	0.0827063	0.0142632	1.91e-08	14915	2	136002500	o__Bifidobacteriales.id.432
rs1900741	T	C	0.2992	0.0827063	0.0142632	1.91e-08	14915	2	136002500	f__Bifidobacteriaceae.id.433
rs1900741	T	C	0.2992	0.0859385	0.0143316	6.78e-09	14778	2	136002500	g__Bifidobacterium.id.436
rs1900741	T	C	0.151549	0.145322	0.0247812	4.51e-09	6328	2	136002500	s__Bifidobacterium_adolescentis
rs1900741	T	C	0.14967	0.137354	0.0225634	1.15e-09	7727	2	136002500	p__Actinobacteria
rs1900741	T	C	0.14967	0.137362	0.0225633	1.14e-09	7727	2	136002500	c__Actinobacteria
rs1900741	T	C	0.2992	0.0857317	0.0136167	8.46e-10	16313	2	136002500	c__Actinobacteria.id.419
rs1900741	T	C	0.150193	0.151257	0.0232058	7.12e-11	7244	2	136002500	g__Bifidobacterium
rs1900741	T	C	0.150165	0.151464	0.0232235	6.94e-11	7252	2	136002500	o__Bifidobacteriales
rs1900741	T	C	0.150165	0.151493	0.0232235	6.88e-11	7252	2	136002500	f__Bifidobacteriaceae
rs1900306	A	G	0.104496	0.1501	0.0274665	4.63e-08	7244	2	136416533	g__Bifidobacterium
rs1900306	A	G	0.10445	0.151016	0.0274894	3.94e-08	7252	2	136416533	o__Bifidobacteriales
rs1900306	A	G	0.10445	0.151024	0.0274893	3.93e-08	7252	2	136416533	f__Bifidobacteriaceae
rs1869829	G	A	0.196791	0.114768	0.0204035	1.86e-08	7727	2	135877562	p__Actinobacteria
rs1869829	G	A	0.196791	0.114771	0.0204034	1.85e-08	7727	2	135877562	c__Actinobacteria
rs1869829	G	A	0.19727	0.13207	0.0209996	3.19e-10	7244	2	135877562	g__Bifidobacterium
rs1869829	G	A	0.197121	0.133481	0.0210178	2.14e-10	7252	2	135877562	o__Bifidobacteriales
rs1869829	G	A	0.197121	0.133505	0.0210177	2.12e-10	7252	2	135877562	f__Bifidobacteriaceae
rs1869829	G	A	0.3956	0.0861557	0.0131595	9.6e-11	14778	2	135877562	g__Bifidobacterium.id.436
rs1869829	G	A	0.3956	0.0864572	0.0130942	6.87e-11	14915	2	135877562	f__Bifidobacteriaceae.id.433
rs1869829	G	A	0.3956	0.0864572	0.0130942	6.87e-11	14915	2	135877562	o__Bifidobacteriales.id.432
rs1869829	G	A	0.3956	0.0868911	0.0124838	5.2e-12	16313	2	135877562	c__Actinobacteria.id.419
rs1865452	T	C	0.150835	0.133303	0.022656	4.01e-09	7727	2	136539330	p__Actinobacteria
rs1865452	T	C	0.150835	0.13331	0.0226559	4e-09	7727	2	136539330	c__Actinobacteria
rs1865452	T	C	0.151385	0.142857	0.0233362	9.26e-10	7244	2	136539330	g__Bifidobacterium
rs1865452	T	C	0.151286	0.144061	0.0233565	6.92e-10	7252	2	136539330	o__Bifidobacteriales
rs1865452	T	C	0.151286	0.14407	0.0233565	6.9e-10	7252	2	136539330	f__Bifidobacteriaceae
rs182549	T	C	0.756083	-0.139995	0.0191017	2.32e-13	7727	2	136616754	c__Actinobacteria
rs182549	T	C	0.756083	-0.139992	0.0191018	2.32e-13	7727	2	136616754	p__Actinobacteria
rs182549	C	T	0.4911	0.0846375	0.0114864	1.13e-13	17990	2	136616754	p__Actinobacteria.id.400
rs182549	T	C	0.753295	-0.155766	0.020908	9.33e-14	6328	2	136616754	s__Bifidobacterium_adolescentis
rs182549	T	C	0.754899	-0.152231	0.0196209	8.59e-15	7244	2	136616754	g__Bifidobacterium
rs182549	T	C	0.755025	-0.153278	0.0196365	5.91e-15	7252	2	136616754	o__Bifidobacteriales
rs182549	T	C	0.755025	-0.153302	0.0196364	5.86e-15	7252	2	136616754	f__Bifidobacteriaceae
rs182549	C	T	0.4911	0.11707	0.0126703	5.94e-20	14915	2	136616754	o__Bifidobacteriales.id.432
rs182549	C	T	0.4911	0.11707	0.0126703	5.94e-20	14915	2	136616754	f__Bifidobacteriaceae.id.433
rs182549	C	T	0.4911	0.111489	0.012066	3.79e-20	16313	2	136616754	c__Actinobacteria.id.419
rs182549	C	T	0.4911	0.119703	0.0127294	1.28e-20	14778	2	136616754	g__Bifidobacterium.id.436
rs1807356	C	T	0.1948	0.091762	0.0170489	4.88e-08	14915	2	136555484	o__Bifidobacteriales.id.432
rs1807356	C	T	0.1948	0.091762	0.0170489	4.88e-08	14915	2	136555484	f__Bifidobacteriaceae.id.433
rs17851246	A	G	0.06859	-0.125557	0.0224054	4.1e-08	15316	12	100482866	f__Streptococcaceae.id.1850
rs17851246	A	G	0.06859	-0.13187	0.022549	9.29e-09	15120	12	100482866	g__Streptococcus.id.1853
rs17293519	G	A	0.2038	0.0914447	0.0166004	1.05e-08	14778	2	135803766	g__Bifidobacterium.id.436
rs17293519	G	A	0.2038	0.0905325	0.0157863	2.76e-09	16313	2	135803766	c__Actinobacteria.id.419
rs17293519	G	A	0.2038	0.0964793	0.0165184	1.72e-09	14915	2	135803766	f__Bifidobacteriaceae.id.433
rs17293519	G	A	0.2038	0.0964793	0.0165184	1.72e-09	14915	2	135803766	o__Bifidobacteriales.id.432
rs17261772	C	T	0.211046	0.121006	0.0217163	2.52e-08	6328	2	135911422	s__Bifidobacterium_adolescentis
rs17261772	C	T	0.4145	0.0695403	0.0118938	8.37e-09	17782	2	135911422	p__Actinobacteria.id.400
rs17261772	C	T	0.20849	0.123175	0.0197672	4.63e-10	7727	2	135911422	c__Actinobacteria
rs17261772	C	T	0.20849	0.123172	0.0197672	4.63e-10	7727	2	135911422	p__Actinobacteria
rs17261772	C	T	0.209415	0.132929	0.0203185	6.06e-11	7244	2	135911422	g__Bifidobacterium
rs17261772	C	T	0.209253	0.134496	0.0203359	3.75e-11	7252	2	135911422	o__Bifidobacteriales
rs17261772	C	T	0.209253	0.134518	0.0203359	3.72e-11	7252	2	135911422	f__Bifidobacteriaceae
rs17261772	C	T	0.4145	0.0948513	0.0131013	1.55e-12	14795	2	135911422	o__Bifidobacteriales.id.432
rs17261772	C	T	0.4145	0.0948513	0.0131013	1.55e-12	14795	2	135911422	f__Bifidobacteriaceae.id.433
rs17261772	C	T	0.4145	0.0956924	0.0131621	1.25e-12	14666	2	135911422	g__Bifidobacterium.id.436
rs17261772	C	T	0.4145	0.0920713	0.0124866	4.3e-13	16182	2	135911422	c__Actinobacteria.id.419
rs17159861	C	T	0.1332	0.0962228	0.0168388	1.04e-08	17380	7	31085162	g__.Eubacteriumcoprostanoligenesgroup.id.11375
rs17030023	T	A	0.06859	-0.131642	0.0225331	9.85e-09	15229	12	100572493	g__Streptococcus.id.1853
rs17030005	T	C	0.06859	-0.125736	0.0223849	3.84e-08	15426	12	100552813	f__Streptococcaceae.id.1850
rs17030005	T	C	0.06859	-0.133235	0.0225286	6.37e-09	15229	12	100552813	g__Streptococcus.id.1853
rs17029986	G	T	0.06958	-0.127083	0.0217647	1.01e-08	15228	12	100495426	g__Streptococcus.id.1853
rs16855656	G	A	0.171	0.0919622	0.0164453	3.48e-08	16313	2	136642433	c__Actinobacteria.id.419
rs16855656	G	A	0.171	0.0988097	0.0171783	1.42e-08	14915	2	136642433	f__Bifidobacteriaceae.id.433
rs16855656	G	A	0.171	0.0988097	0.0171783	1.42e-08	14915	2	136642433	o__Bifidobacteriales.id.432
rs16833335	A	G	0.4115	0.0673473	0.0120943	2.76e-08	16313	2	136949744	c__Actinobacteria.id.419
rs16832275	G	C	0.172	0.103321	0.0176517	6.33e-09	14778	2	136704414	g__Bifidobacterium.id.436
rs16832275	G	C	0.172	0.105757	0.0175655	2.11e-09	14915	2	136704414	o__Bifidobacteriales.id.432
rs16832275	G	C	0.172	0.105757	0.0175655	2.11e-09	14915	2	136704414	f__Bifidobacteriaceae.id.433
rs16832275	G	C	0.172	0.101256	0.0167981	2.05e-09	16313	2	136704414	c__Actinobacteria.id.419
rs16832200	C	T	0.173	0.0987431	0.0176485	2.68e-08	14778	2	136683293	g__Bifidobacterium.id.436
rs16832200	C	T	0.173	0.0971884	0.0167956	7.57e-09	16313	2	136683293	c__Actinobacteria.id.419
rs16832200	C	T	0.173	0.102174	0.0175617	6.78e-09	14915	2	136683293	f__Bifidobacteriaceae.id.433
rs16832200	C	T	0.173	0.102174	0.0175617	6.78e-09	14915	2	136683293	o__Bifidobacteriales.id.432
rs16832156	A	G	0.172	0.103277	0.017672	7.28e-09	14777	2	136652859	g__Bifidobacterium.id.436
rs16832156	A	G	0.172	0.098401	0.0168204	6.72e-09	16312	2	136652859	c__Actinobacteria.id.419
rs16832156	A	G	0.172	0.105842	0.0175852	2.47e-09	14914	2	136652859	o__Bifidobacteriales.id.432
rs16832156	A	G	0.172	0.105842	0.0175852	2.47e-09	14914	2	136652859	f__Bifidobacteriaceae.id.433
rs16832138	A	G	0.1571	0.10627	0.0182995	1.47e-08	14778	2	136637350	g__Bifidobacterium.id.436
rs16832138	A	G	0.1571	0.105094	0.0174289	3.5e-09	16313	2	136637350	c__Actinobacteria.id.419
rs16832138	A	G	0.1571	0.110333	0.0182101	2.83e-09	14915	2	136637350	f__Bifidobacteriaceae.id.433
rs16832138	A	G	0.1571	0.110333	0.0182101	2.83e-09	14915	2	136637350	o__Bifidobacteriales.id.432
rs16831994	C	T	0.1332	0.117125	0.0216094	4.59e-08	12157	2	136509573	g__Bifidobacterium.id.436
rs16831994	C	T	0.1332	0.111354	0.0205477	3.01e-08	13623	2	136509573	c__Actinobacteria.id.419
rs16831498	C	G	0.1968	0.0964465	0.0168797	3.74e-09	14778	2	136027264	g__Bifidobacterium.id.436
rs16831498	C	G	0.1968	0.0997539	0.0167975	9.4e-10	14915	2	136027264	f__Bifidobacteriaceae.id.433
rs16831498	C	G	0.1968	0.0997539	0.0167975	9.4e-10	14915	2	136027264	o__Bifidobacteriales.id.432
rs16831498	C	G	0.1968	0.0954896	0.0160598	8.35e-10	16313	2	136027264	c__Actinobacteria.id.419
rs16831264	C	G	0.2058	0.094406	0.0166226	4.61e-09	14778	2	135787148	g__Bifidobacterium.id.436
rs16831264	C	G	0.2058	0.0914096	0.0158072	2.52e-09	16312	2	135787148	c__Actinobacteria.id.419
rs16831264	C	G	0.2058	0.0985905	0.0165404	9.62e-10	14915	2	135787148	o__Bifidobacteriales.id.432
rs16831264	C	G	0.2058	0.0985905	0.0165404	9.62e-10	14915	2	135787148	f__Bifidobacteriaceae.id.433
rs1561277	A	C	0.249098	0.11669	0.0190329	8.74e-10	7727	2	136092061	c__Actinobacteria
rs1561277	A	C	0.249098	0.116689	0.019033	8.74e-10	7727	2	136092061	p__Actinobacteria
rs1561277	A	C	0.250958	0.129098	0.0208755	6.24e-10	6328	2	136092061	s__Bifidobacterium_adolescentis
rs1561277	A	C	0.4692	0.0725557	0.0115031	4.41e-10	17782	2	136092061	p__Actinobacteria.id.400
rs1561277	A	C	0.249771	0.128801	0.0195707	4.66e-11	7244	2	136092061	g__Bifidobacterium
rs1561277	A	C	0.249565	0.130565	0.0195864	2.63e-11	7252	2	136092061	o__Bifidobacteriales
rs1561277	A	C	0.249565	0.130593	0.0195863	2.6e-11	7252	2	136092061	f__Bifidobacteriaceae
rs1561277	A	C	0.4692	0.0997129	0.0127357	1.6e-14	14666	2	136092061	g__Bifidobacterium.id.436
rs1561277	A	C	0.4692	0.0995568	0.0126767	1.28e-14	14795	2	136092061	o__Bifidobacteriales.id.432
rs1561277	A	C	0.4692	0.0995568	0.0126767	1.28e-14	14795	2	136092061	f__Bifidobacteriaceae.id.433
rs1561277	A	C	0.4692	0.097121	0.0120759	2.15e-15	16182	2	136092061	c__Actinobacteria.id.419
rs1551497	C	T	0.2058	0.0968592	0.0166807	2.25e-09	14778	2	135787642	g__Bifidobacterium.id.436
rs1551497	C	T	0.2058	0.0931003	0.0158588	1.54e-09	16312	2	135787642	c__Actinobacteria.id.419
rs1551497	C	T	0.2058	0.101171	0.0165973	4.34e-10	14915	2	135787642	f__Bifidobacteriaceae.id.433
rs1551497	C	T	0.2058	0.101171	0.0165973	4.34e-10	14915	2	135787642	o__Bifidobacteriales.id.432
rs1533649	A	G	0.189583	0.116511	0.0213342	4.73e-08	7252	2	136814109	o__Bifidobacteriales
rs1533649	A	G	0.189583	0.116517	0.0213342	4.72e-08	7252	2	136814109	f__Bifidobacteriaceae
rs1533649	A	G	0.189589	0.116721	0.0213181	4.37e-08	7244	2	136814109	g__Bifidobacterium
rs1530559	G	A	0.5676	0.0654632	0.0114297	7.55e-09	16182	2	135755629	c__Actinobacteria.id.419
rs1530559	G	A	0.5676	0.0738295	0.0119721	5.23e-10	14795	2	135755629	o__Bifidobacteriales.id.432
rs1530559	G	A	0.5676	0.0738295	0.0119721	5.23e-10	14795	2	135755629	f__Bifidobacteriaceae.id.433
rs1530559	G	A	0.5676	0.0757875	0.0120245	2.11e-10	14666	2	135755629	g__Bifidobacterium.id.436
rs1519525	T	C	0.4155	0.0671757	0.012076	3.02e-08	16313	2	136965117	c__Actinobacteria.id.419
rs147616090	T	C	0.151571	0.133311	0.0226464	3.94e-09	7727	2	136530443	p__Actinobacteria
rs147616090	T	C	0.151571	0.133317	0.0226464	3.93e-09	7727	2	136530443	c__Actinobacteria
rs147616090	T	C	0.152148	0.142486	0.023327	1.01e-09	7244	2	136530443	g__Bifidobacterium
rs147616090	T	C	0.152049	0.143697	0.0233473	7.52e-10	7252	2	136530443	o__Bifidobacteriales
rs147616090	T	C	0.152049	0.143707	0.0233472	7.5e-10	7252	2	136530443	f__Bifidobacteriaceae
rs1470457	G	A	0.3728	0.072232	0.0120479	5.41e-09	17990	2	136581848	p__Actinobacteria.id.400
rs1470457	G	A	0.185076	0.137557	0.0228892	1.86e-09	6328	2	136581848	s__Bifidobacterium_adolescentis
rs1470457	G	A	0.183607	0.126728	0.020819	1.15e-09	7727	2	136581848	c__Actinobacteria
rs1470457	G	A	0.183607	0.126723	0.0208191	1.15e-09	7727	2	136581848	p__Actinobacteria
rs1470457	G	A	0.184416	0.137187	0.0214259	1.53e-10	7244	2	136581848	g__Bifidobacterium
rs1470457	G	A	0.184281	0.138528	0.0214446	1.05e-10	7252	2	136581848	o__Bifidobacteriales
rs1470457	G	A	0.184281	0.138564	0.0214446	1.04e-10	7252	2	136581848	f__Bifidobacteriaceae
rs1470457	G	A	0.3728	0.0915221	0.0132929	1.74e-11	14915	2	136581848	f__Bifidobacteriaceae.id.433
rs1470457	G	A	0.3728	0.0915221	0.0132929	1.74e-11	14915	2	136581848	o__Bifidobacteriales.id.432
rs1470457	G	A	0.3728	0.0922699	0.0133568	1.53e-11	14778	2	136581848	g__Bifidobacterium.id.436
rs1470457	G	A	0.3728	0.0929629	0.0126803	7.35e-13	16313	2	136581848	c__Actinobacteria.id.419
rs1469996	G	A	0.151324	0.131597	0.0226672	6.41e-09	7727	2	136542560	p__Actinobacteria
rs1469996	G	A	0.151324	0.131603	0.0226671	6.4e-09	7727	2	136542560	c__Actinobacteria
rs1469996	G	A	0.151881	0.140525	0.02335	1.76e-09	7244	2	136542560	g__Bifidobacterium
rs1469996	G	A	0.151783	0.141723	0.0233703	1.33e-09	7252	2	136542560	o__Bifidobacteriales
rs1469996	G	A	0.151783	0.141732	0.0233703	1.32e-09	7252	2	136542560	f__Bifidobacteriaceae
rs1469995	A	G	0.151301	0.131703	0.0226725	6.29e-09	7727	2	136542559	p__Actinobacteria
rs1469995	A	G	0.151301	0.13171	0.0226724	6.28e-09	7727	2	136542559	c__Actinobacteria
rs1469995	A	G	0.151874	0.140613	0.0233532	1.73e-09	7244	2	136542559	g__Bifidobacterium
rs1469995	A	G	0.151776	0.141823	0.0233735	1.3e-09	7252	2	136542559	f__Bifidobacteriaceae
rs1469995	A	G	0.151776	0.141813	0.0233735	1.3e-09	7252	2	136542559	o__Bifidobacteriales
rs145748276	A	G	0.105978	0.151149	0.0273381	3.22e-08	7244	2	136485276	g__Bifidobacterium
rs145748276	A	G	0.10593	0.152107	0.0273608	2.71e-08	7252	2	136485276	f__Bifidobacteriaceae
rs145748276	A	G	0.10593	0.152102	0.0273609	2.71e-08	7252	2	136485276	o__Bifidobacteriales
rs1446586	G	A	0.11433	0.13993	0.0253901	3.56e-08	7727	2	136407445	p__Actinobacteria
rs1446586	G	A	0.11433	0.139941	0.02539	3.55e-08	7727	2	136407445	c__Actinobacteria
rs1446586	G	A	0.115189	0.146285	0.0261221	2.14e-08	7244	2	136407445	g__Bifidobacterium
rs1446586	G	A	0.115131	0.147398	0.0261445	1.72e-08	7252	2	136407445	o__Bifidobacteriales
rs1446586	G	A	0.115131	0.147437	0.0261444	1.71e-08	7252	2	136407445	f__Bifidobacteriaceae
rs1446585	G	A	0.22812	0.115634	0.0209054	3.18e-08	6650	2	136407479	s__Bifidobacterium_longum
rs1446585	G	A	0.22993	0.14352	0.0210917	1.01e-11	6328	2	136407479	s__Bifidobacterium_adolescentis
rs1446585	G	A	0.4612	0.0795603	0.0115703	8.22e-12	17782	2	136407479	p__Actinobacteria.id.400
rs1446585	G	A	0.22719	0.135664	0.0192591	1.87e-12	7727	2	136407479	p__Actinobacteria
rs1446585	G	A	0.22719	0.135665	0.019259	1.86e-12	7727	2	136407479	c__Actinobacteria
rs1446585	G	A	0.228258	0.148904	0.0197875	5.27e-14	7244	2	136407479	g__Bifidobacterium
rs1446585	G	A	0.228075	0.150545	0.0198041	2.92e-14	7252	2	136407479	o__Bifidobacteriales
rs1446585	G	A	0.228075	0.150567	0.0198041	2.9e-14	7252	2	136407479	f__Bifidobacteriaceae
rs1446585	G	A	0.4612	0.111859	0.0127514	4.82e-18	14795	2	136407479	o__Bifidobacteriales.id.432
rs1446585	G	A	0.4612	0.111859	0.0127514	4.82e-18	14795	2	136407479	f__Bifidobacteriaceae.id.433
rs1446585	G	A	0.4612	0.113725	0.0128102	1.94e-18	14666	2	136407479	g__Bifidobacterium.id.436
rs1446585	G	A	0.4612	0.108704	0.0121458	7.71e-19	16182	2	136407479	c__Actinobacteria.id.419
rs1446584	G	A	0.3956	0.0684077	0.011948	1.83e-08	17990	2	136419961	p__Actinobacteria.id.400
rs1446584	G	A	0.188377	0.131118	0.0228026	8.92e-09	6328	2	136419961	s__Bifidobacterium_adolescentis
rs1446584	G	A	0.186065	0.126461	0.0207504	1.1e-09	7727	2	136419961	c__Actinobacteria
rs1446584	G	A	0.186065	0.126458	0.0207505	1.1e-09	7727	2	136419961	p__Actinobacteria
rs1446584	G	A	0.3956	0.0904441	0.0131923	1.75e-11	14915	2	136419961	f__Bifidobacteriaceae.id.433
rs1446584	G	A	0.3956	0.0904441	0.0131923	1.75e-11	14915	2	136419961	o__Bifidobacteriales.id.432
rs1446584	G	A	0.3956	0.0913892	0.0132573	1.35e-11	14778	2	136419961	g__Bifidobacterium.id.436
rs1446584	G	A	0.186748	0.145956	0.0213376	7.9e-12	7244	2	136419961	g__Bifidobacterium
rs1446584	G	A	0.186611	0.147347	0.0213562	5.22e-12	7252	2	136419961	o__Bifidobacteriales
rs1446584	G	A	0.186611	0.147374	0.0213561	5.17e-12	7252	2	136419961	f__Bifidobacteriaceae
rs1446584	G	A	0.3956	0.0893976	0.0125757	2.48e-12	16313	2	136419961	c__Actinobacteria.id.419
rs144353356	T	C	0.115683	0.142573	0.0261303	4.86e-08	7252	2	136544423	o__Bifidobacteriales
rs144353356	T	C	0.115683	0.142588	0.0261302	4.85e-08	7252	2	136544423	f__Bifidobacteriaceae
rs1438307	T	G	0.813455	-0.135341	0.0229456	3.67e-09	6328	2	136499166	s__Bifidobacterium_adolescentis
rs1438307	T	G	0.815594	-0.128217	0.0208775	8.18e-10	7727	2	136499166	p__Actinobacteria
rs1438307	T	G	0.815594	-0.12822	0.0208775	8.17e-10	7727	2	136499166	c__Actinobacteria
rs1438307	G	T	0.3877	0.0922296	0.0133093	1.17e-11	14778	2	136499166	g__Bifidobacterium.id.436
rs1438307	G	T	0.3877	0.0918861	0.0132437	1.16e-11	14915	2	136499166	o__Bifidobacteriales.id.432
rs1438307	G	T	0.3877	0.0918861	0.0132437	1.16e-11	14915	2	136499166	f__Bifidobacteriaceae.id.433
rs1438307	T	G	0.814905	-0.145749	0.0214619	1.11e-11	7244	2	136499166	g__Bifidobacterium
rs1438307	T	G	0.81504	-0.147165	0.0214806	7.33e-12	7252	2	136499166	o__Bifidobacteriales
rs1438307	T	G	0.81504	-0.147197	0.0214806	7.25e-12	7252	2	136499166	f__Bifidobacteriaceae
rs1438307	G	T	0.3877	0.0893801	0.0126274	3.7e-12	16313	2	136499166	c__Actinobacteria.id.419
rs1438305	C	G	0.3867	0.0672288	0.0119998	4.07e-08	17990	2	136502792	p__Actinobacteria.id.400
rs1438305	G	C	0.813219	-0.134434	0.0228838	4.24e-09	6328	2	136502792	s__Bifidobacterium_adolescentis
rs1438305	G	C	0.815326	-0.12748	0.0208204	9.19e-10	7727	2	136502792	p__Actinobacteria
rs1438305	G	C	0.815326	-0.127484	0.0208204	9.18e-10	7727	2	136502792	c__Actinobacteria
rs1438305	G	C	0.814674	-0.145338	0.0214089	1.13e-11	7244	2	136502792	g__Bifidobacterium
rs1438305	C	G	0.3867	0.0924311	0.0132488	9.19e-12	14915	2	136502792	f__Bifidobacteriaceae.id.433
rs1438305	C	G	0.3867	0.0924311	0.0132488	9.19e-12	14915	2	136502792	o__Bifidobacteriales.id.432
rs1438305	G	C	0.81481	-0.146778	0.0214276	7.39e-12	7252	2	136502792	o__Bifidobacteriales
rs1438305	G	C	0.81481	-0.14681	0.0214275	7.31e-12	7252	2	136502792	f__Bifidobacteriaceae
rs1438305	C	G	0.3867	0.0934541	0.0133142	6.39e-12	14778	2	136502792	g__Bifidobacterium.id.436
rs1438305	C	G	0.3867	0.0899054	0.0126321	2.92e-12	16313	2	136502792	c__Actinobacteria.id.419
rs1438304	A	G	0.3867	0.0671067	0.0119994	4.33e-08	17990	2	136503157	p__Actinobacteria.id.400
rs1438304	G	A	0.813219	-0.134523	0.0228838	4.14e-09	6328	2	136503157	s__Bifidobacterium_adolescentis
rs1438304	G	A	0.815326	-0.127538	0.0208204	9.03e-10	7727	2	136503157	p__Actinobacteria
rs1438304	G	A	0.815326	-0.127541	0.0208204	9.02e-10	7727	2	136503157	c__Actinobacteria
rs1438304	A	G	0.3867	0.0919507	0.0132483	1.18e-11	14915	2	136503157	f__Bifidobacteriaceae.id.433
rs1438304	A	G	0.3867	0.0919507	0.0132483	1.18e-11	14915	2	136503157	o__Bifidobacteriales.id.432
rs1438304	G	A	0.814674	-0.145407	0.0214089	1.11e-11	7244	2	136503157	g__Bifidobacterium
rs1438304	A	G	0.3867	0.0929223	0.0133138	8.41e-12	14778	2	136503157	g__Bifidobacterium.id.436
rs1438304	G	A	0.81481	-0.146847	0.0214276	7.22e-12	7252	2	136503157	o__Bifidobacteriales
rs1438304	G	A	0.81481	-0.146879	0.0214275	7.15e-12	7252	2	136503157	f__Bifidobacteriaceae
rs1438304	A	G	0.3867	0.0894761	0.0126317	3.7e-12	16313	2	136503157	c__Actinobacteria.id.419
rs1438303	T	C	0.114239	0.142461	0.0254587	2.2e-08	7727	2	136429857	c__Actinobacteria
rs1438303	T	C	0.114239	0.14245	0.0254588	2.2e-08	7727	2	136429857	p__Actinobacteria
rs1438303	T	C	0.115119	0.148163	0.0261927	1.54e-08	7244	2	136429857	g__Bifidobacterium
rs1438303	T	C	0.115061	0.149268	0.0262151	1.24e-08	7252	2	136429857	o__Bifidobacteriales
rs1438303	T	C	0.115061	0.149307	0.026215	1.23e-08	7252	2	136429857	f__Bifidobacteriaceae
rs1401687	C	G	0.4254	0.0716266	0.0125809	1.31e-08	14915	2	136908062	o__Bifidobacteriales.id.432
rs1401687	C	G	0.4254	0.0716266	0.0125809	1.31e-08	14915	2	136908062	f__Bifidobacteriaceae.id.433
rs1401687	C	G	0.4254	0.0724222	0.0126393	1.08e-08	14778	2	136908062	g__Bifidobacterium.id.436
rs1401687	C	G	0.4254	0.0725861	0.0120043	1.74e-09	16313	2	136908062	c__Actinobacteria.id.419
rs139068486	A	T	0.115728	0.14292	0.026129	4.51e-08	7252	2	136535235	o__Bifidobacteriales
rs139068486	A	T	0.115728	0.142935	0.0261289	4.49e-08	7252	2	136535235	f__Bifidobacteriaceae
rs1375132	G	A	0.195542	0.11358	0.0203908	2.55e-08	7727	2	135954405	c__Actinobacteria
rs1375132	G	A	0.195542	0.113577	0.0203908	2.55e-08	7727	2	135954405	p__Actinobacteria
rs1375132	G	A	0.19596	0.131714	0.0209902	3.5e-10	7244	2	135954405	g__Bifidobacterium
rs1375132	G	A	0.195812	0.133123	0.0210084	2.35e-10	7252	2	135954405	o__Bifidobacteriales
rs1375132	G	A	0.195812	0.133147	0.0210083	2.33e-10	7252	2	135954405	f__Bifidobacteriaceae
rs1375132	G	A	0.3936	0.0852178	0.0131068	1.49e-10	14913	2	135954405	o__Bifidobacteriales.id.432
rs1375132	G	A	0.3936	0.0852178	0.0131068	1.49e-10	14913	2	135954405	f__Bifidobacteriaceae.id.433
rs1375132	G	A	0.3936	0.0857144	0.0131723	1.4e-10	14776	2	135954405	g__Bifidobacterium.id.436
rs1375132	G	A	0.3936	0.0822519	0.0124975	7.46e-11	16311	2	135954405	c__Actinobacteria.id.419
rs1375131	C	T	0.270597	0.115702	0.0184415	3.52e-10	7727	2	135954797	c__Actinobacteria
rs1375131	C	T	0.270597	0.115699	0.0184416	3.52e-10	7727	2	135954797	p__Actinobacteria
rs1375131	C	T	0.272701	0.136735	0.0202474	1.45e-11	6328	2	135954797	s__Bifidobacterium_adolescentis
rs1375131	C	T	0.271157	0.131966	0.0189684	3.47e-12	7244	2	135954797	g__Bifidobacterium
rs1375131	C	T	0.271013	0.132939	0.0189837	2.51e-12	7252	2	135954797	o__Bifidobacteriales
rs1375131	C	T	0.271013	0.132961	0.0189837	2.49e-12	7252	2	135954797	f__Bifidobacteriaceae
rs1375131	C	T	0.5109	0.0815446	0.0113416	4.16e-13	17988	2	135954797	p__Actinobacteria.id.400
rs1375131	C	T	0.5109	0.109578	0.0125036	3.94e-18	14914	2	135954797	f__Bifidobacteriaceae.id.433
rs1375131	C	T	0.5109	0.109578	0.0125036	3.94e-18	14914	2	135954797	o__Bifidobacteriales.id.432
rs1375131	C	T	0.5109	0.112106	0.0125611	1.02e-18	14777	2	135954797	g__Bifidobacterium.id.436
rs1375131	C	T	0.5109	0.105674	0.0119114	9.16e-19	16312	2	135954797	c__Actinobacteria.id.419
rs1374330	C	A	0.103971	0.150295	0.027561	4.95e-08	7252	2	136420908	o__Bifidobacteriales
rs1374330	C	A	0.103971	0.150303	0.0275609	4.94e-08	7252	2	136420908	f__Bifidobacteriaceae
rs1374329	G	A	0.174989	0.131582	0.0235368	2.26e-08	6328	2	136421323	s__Bifidobacterium_adolescentis
rs1374329	G	A	0.173195	0.129272	0.0213683	1.45e-09	7727	2	136421323	c__Actinobacteria
rs1374329	G	A	0.173195	0.129267	0.0213684	1.45e-09	7727	2	136421323	p__Actinobacteria
rs1374329	G	A	0.3658	0.0849142	0.0134416	5.57e-10	14915	2	136421323	o__Bifidobacteriales.id.432
rs1374329	G	A	0.3658	0.0849142	0.0134416	5.57e-10	14915	2	136421323	f__Bifidobacteriaceae.id.433
rs1374329	G	A	0.3658	0.0864698	0.0135077	3.44e-10	14778	2	136421323	g__Bifidobacterium.id.436
rs1374329	G	A	0.173941	0.143967	0.0219882	5.85e-11	7244	2	136421323	g__Bifidobacterium
rs1374329	G	A	0.173818	0.145296	0.0220075	4.05e-11	7252	2	136421323	o__Bifidobacteriales
rs1374329	G	A	0.173818	0.145327	0.0220074	4.01e-11	7252	2	136421323	f__Bifidobacteriaceae
rs1374329	G	A	0.3658	0.0881831	0.0128247	1.29e-11	16313	2	136421323	c__Actinobacteria.id.419
rs1355109	C	T	0.4652	-0.0945679	0.0162945	7.09e-09	7524	4	127325506	g__Enterorhabdus.id.820
rs13427494	A	G	0.1988	0.0963636	0.0168657	3.69e-09	14778	2	136166536	g__Bifidobacterium.id.436
rs13427494	A	G	0.1988	0.0924354	0.0160375	2.7e-09	16313	2	136166536	c__Actinobacteria.id.419
rs13427494	A	G	0.1988	0.0997286	0.0167832	9.35e-10	14915	2	136166536	o__Bifidobacteriales.id.432
rs13427494	A	G	0.1988	0.0997286	0.0167832	9.35e-10	14915	2	136166536	f__Bifidobacteriaceae.id.433
rs13413872	T	G	0.2048	0.0953833	0.0166772	3.64e-09	14778	2	135796155	g__Bifidobacterium.id.436
rs13413872	T	G	0.2048	0.0950513	0.015854	6.77e-10	16313	2	135796155	c__Actinobacteria.id.419
rs13413872	T	G	0.2048	0.0999241	0.0165937	6.6e-10	14915	2	135796155	f__Bifidobacteriaceae.id.433
rs13413872	T	G	0.2048	0.0999241	0.0165937	6.6e-10	14915	2	135796155	o__Bifidobacteriales.id.432
rs13413639	A	C	0.3946	0.0663852	0.0119474	4.9e-08	17990	2	136403749	p__Actinobacteria.id.400
rs13413639	A	C	0.188449	0.129156	0.0227615	1.39e-08	6328	2	136403749	s__Bifidobacterium_adolescentis
rs13413639	A	C	0.186163	0.124757	0.0207112	1.71e-09	7727	2	136403749	p__Actinobacteria
rs13413639	A	C	0.186163	0.124761	0.0207112	1.7e-09	7727	2	136403749	c__Actinobacteria
rs13413639	A	C	0.3946	0.0881916	0.0131926	5.78e-11	14915	2	136403749	f__Bifidobacteriaceae.id.433
rs13413639	A	C	0.3946	0.0881916	0.0131926	5.78e-11	14915	2	136403749	o__Bifidobacteriales.id.432
rs13413639	A	C	0.3946	0.0891514	0.0132577	4.36e-11	14778	2	136403749	g__Bifidobacterium.id.436
rs13413639	A	C	0.186842	0.1445	0.0212967	1.16e-11	7244	2	136403749	g__Bifidobacterium
rs13413639	A	C	0.186705	0.145882	0.0213153	7.7e-12	7252	2	136403749	o__Bifidobacteriales
rs13413639	A	C	0.186705	0.14591	0.0213152	7.63e-12	7252	2	136403749	f__Bifidobacteriaceae
rs13413639	A	C	0.3946	0.0877595	0.0125756	6.4e-12	16313	2	136403749	c__Actinobacteria.id.419
rs13412397	G	A	0.3936	0.0676871	0.011968	3.17e-08	17990	2	136470714	p__Actinobacteria.id.400
rs13412397	A	G	0.811911	-0.133184	0.0228216	5.35e-09	6328	2	136470714	s__Bifidobacterium_adolescentis
rs13412397	A	G	0.814123	-0.12762	0.0207792	8.16e-10	7727	2	136470714	p__Actinobacteria
rs13412397	A	G	0.814123	-0.127623	0.0207791	8.15e-10	7727	2	136470714	c__Actinobacteria
rs13412397	G	A	0.3936	0.0914013	0.0132124	1.33e-11	14915	2	136470714	o__Bifidobacteriales.id.432
rs13412397	G	A	0.3936	0.0914013	0.0132124	1.33e-11	14915	2	136470714	f__Bifidobacteriaceae.id.433
rs13412397	G	A	0.3936	0.0923288	0.0132778	1.03e-11	14778	2	136470714	g__Bifidobacterium.id.436
rs13412397	A	G	0.813445	-0.146039	0.0213562	8.02e-12	7244	2	136470714	g__Bifidobacterium
rs13412397	A	G	0.813582	-0.147461	0.0213748	5.24e-12	7252	2	136470714	o__Bifidobacteriales
rs13412397	A	G	0.813582	-0.14749	0.0213747	5.19e-12	7252	2	136470714	f__Bifidobacteriaceae
rs13412397	G	A	0.3936	0.0886464	0.0125961	4.8e-12	16313	2	136470714	c__Actinobacteria.id.419
rs13410870	A	G	0.2038	0.0922943	0.0166161	7.17e-09	14778	2	135880013	g__Bifidobacterium.id.436
rs13410870	A	G	0.2038	0.0916725	0.0158007	1.7e-09	16313	2	135880013	c__Actinobacteria.id.419
rs13410870	A	G	0.2038	0.0980546	0.016534	8.43e-10	14915	2	135880013	o__Bifidobacteriales.id.432
rs13410870	A	G	0.2038	0.0980546	0.016534	8.43e-10	14915	2	135880013	f__Bifidobacteriaceae.id.433
rs13409400	C	A	0.2048	0.0961285	0.0166729	2.88e-09	14778	2	135798082	g__Bifidobacterium.id.436
rs13409400	C	A	0.2048	0.0954751	0.01585	5.81e-10	16313	2	135798082	c__Actinobacteria.id.419
rs13409400	C	A	0.2048	0.100795	0.0165893	4.93e-10	14915	2	135798082	o__Bifidobacteriales.id.432
rs13409400	C	A	0.2048	0.100795	0.0165893	4.93e-10	14915	2	135798082	f__Bifidobacteriaceae.id.433
rs13408096	T	G	0.2048	0.092812	0.016637	8.5e-09	14778	2	135784733	g__Bifidobacterium.id.436
rs13408096	T	G	0.2048	0.0901275	0.0158199	4.3e-09	16312	2	135784733	c__Actinobacteria.id.419
rs13408096	T	G	0.2048	0.097812	0.0165544	1.37e-09	14915	2	135784733	o__Bifidobacteriales.id.432
rs13408096	T	G	0.2048	0.097812	0.0165544	1.37e-09	14915	2	135784733	f__Bifidobacteriaceae.id.433
rs13404551	C	T	0.208206	0.123348	0.0197872	4.55e-10	7727	2	136721995	p__Actinobacteria
rs13404551	C	T	0.208206	0.123354	0.0197871	4.54e-10	7727	2	136721995	c__Actinobacteria
rs13404551	C	T	0.4155	0.0810598	0.0116926	1.05e-11	17986	2	136721995	p__Actinobacteria.id.400
rs13404551	C	T	0.21	0.148094	0.0217174	9.16e-12	6328	2	136721995	s__Bifidobacterium_adolescentis
rs13404551	C	T	0.208743	0.14641	0.0203683	6.57e-13	7252	2	136721995	o__Bifidobacteriales
rs13404551	C	T	0.208743	0.146438	0.0203683	6.5e-13	7252	2	136721995	f__Bifidobacteriaceae
rs13404551	C	T	0.208767	0.146715	0.0203524	5.65e-13	7244	2	136721995	g__Bifidobacterium
rs13404551	C	T	0.4155	0.103988	0.0122982	9.54e-17	16311	2	136721995	c__Actinobacteria.id.419
rs13404551	C	T	0.4155	0.109896	0.0128982	7.02e-17	14913	2	136721995	o__Bifidobacteriales.id.432
rs13404551	C	T	0.4155	0.109896	0.0128982	7.02e-17	14913	2	136721995	f__Bifidobacteriaceae.id.433
rs13404551	C	T	0.4155	0.110451	0.0129597	6.82e-17	14776	2	136721995	g__Bifidobacterium.id.436
rs13402112	C	A	0.2058	0.0958359	0.016677	3.09e-09	14778	2	135796000	g__Bifidobacterium.id.436
rs13402112	C	A	0.2058	0.0950513	0.015854	6.77e-10	16313	2	135796000	c__Actinobacteria.id.419
rs13402112	C	A	0.2058	0.100373	0.0165935	5.56e-10	14915	2	135796000	f__Bifidobacteriaceae.id.433
rs13402112	C	A	0.2058	0.100373	0.0165935	5.56e-10	14915	2	135796000	o__Bifidobacteriales.id.432
rs13402101	A	T	0.2078	0.096149	0.0167022	3.02e-09	14778	2	135785066	g__Bifidobacterium.id.436
rs13402101	A	T	0.2078	0.0923385	0.0158773	2.15e-09	16312	2	135785066	c__Actinobacteria.id.419
rs13402101	A	T	0.2078	0.100794	0.0166182	5.19e-10	14915	2	135785066	f__Bifidobacteriaceae.id.433
rs13402101	A	T	0.2078	0.100794	0.0166182	5.19e-10	14915	2	135785066	o__Bifidobacteriales.id.432
rs13399376	G	A	0.2078	0.096149	0.0167022	3.02e-09	14778	2	135785068	g__Bifidobacterium.id.436
rs13399376	G	A	0.2078	0.0922173	0.0158774	2.23e-09	16312	2	135785068	c__Actinobacteria.id.419
rs13399376	G	A	0.2078	0.100794	0.0166182	5.19e-10	14915	2	135785068	f__Bifidobacteriaceae.id.433
rs13399376	G	A	0.2078	0.100794	0.0166182	5.19e-10	14915	2	135785068	o__Bifidobacteriales.id.432
rs13389481	A	C	0.1928	0.0988786	0.0169927	1.88e-09	14777	2	135796410	g__Bifidobacterium.id.436
rs13389481	A	C	0.1928	0.0982232	0.0161635	3.88e-10	16311	2	135796410	c__Actinobacteria.id.419
rs13389481	A	C	0.1928	0.103565	0.0169081	3.31e-10	14914	2	135796410	o__Bifidobacteriales.id.432
rs13389481	A	C	0.1928	0.103565	0.0169081	3.31e-10	14914	2	135796410	f__Bifidobacteriaceae.id.433
rs13023281	C	T	0.2078	-0.0809213	0.0122152	2.61e-12	16862	2	136043944	p__Actinobacteria.id.400
rs13023281	C	T	0.2078	-0.10352	0.0134759	7.23e-16	13806	2	136043944	g__Bifidobacterium.id.436
rs13023281	C	T	0.2078	-0.106109	0.0134154	1.12e-16	13923	2	136043944	o__Bifidobacteriales.id.432
rs13023281	C	T	0.2078	-0.106109	0.0134154	1.12e-16	13923	2	136043944	f__Bifidobacteriaceae.id.433
rs13023281	C	T	0.2078	-0.103988	0.0127966	1.58e-17	15292	2	136043944	c__Actinobacteria.id.419
rs13010498	C	G	0.2296	-0.0670891	0.0121916	2.34e-08	16182	2	136942326	c__Actinobacteria.id.419
rs13008147	G	A	0.1869	-0.0699839	0.0135489	4.7e-08	13806	2	136857158	g__Bifidobacterium.id.436
rs13008147	G	A	0.1869	-0.0711997	0.01349	2.5e-08	13923	2	136857158	o__Bifidobacteriales.id.432
rs13008147	G	A	0.1869	-0.0711997	0.01349	2.5e-08	13923	2	136857158	f__Bifidobacteriaceae.id.433
rs13008147	G	A	0.1869	-0.068864	0.0128717	1.81e-08	15292	2	136857158	c__Actinobacteria.id.419
rs13007153	T	C	0.780502	-0.118559	0.0215117	3.56e-08	6328	2	136811263	s__Bifidobacterium_adolescentis
rs13007153	T	C	0.781056	-0.120429	0.0201524	2.29e-09	7252	2	136811263	f__Bifidobacteriaceae
rs13007153	T	C	0.781056	-0.120422	0.0201525	2.29e-09	7252	2	136811263	o__Bifidobacteriales
rs13007153	T	C	0.781024	-0.120479	0.0201369	2.19e-09	7244	2	136811263	g__Bifidobacterium
rs12998387	G	A	0.81253	-0.13469	0.0228836	3.96e-09	6328	2	136507039	s__Bifidobacterium_adolescentis
rs12998387	G	A	0.814705	-0.127898	0.0208194	8.09e-10	7727	2	136507039	p__Actinobacteria
rs12998387	G	A	0.814705	-0.127901	0.0208193	8.08e-10	7727	2	136507039	c__Actinobacteria
rs12998387	A	G	0.3877	0.0914307	0.0132373	1.5e-11	14915	2	136507039	f__Bifidobacteriaceae.id.433
rs12998387	A	G	0.3877	0.0914307	0.0132373	1.5e-11	14915	2	136507039	o__Bifidobacteriales.id.432
rs12998387	A	G	0.3877	0.0921463	0.0133026	1.22e-11	14778	2	136507039	g__Bifidobacterium.id.436
rs12998387	G	A	0.814021	-0.145614	0.0214089	1.03e-11	7244	2	136507039	g__Bifidobacterium
rs12998387	G	A	0.814158	-0.14706	0.0214276	6.74e-12	7252	2	136507039	o__Bifidobacteriales
rs12998387	G	A	0.814158	-0.147092	0.0214275	6.67e-12	7252	2	136507039	f__Bifidobacteriaceae
rs12998387	A	G	0.3877	0.0889143	0.0126217	4.84e-12	16313	2	136507039	c__Actinobacteria.id.419
rs12998016	C	T	0.3857	0.067166	0.0120043	4.08e-08	17989	2	136551694	p__Actinobacteria.id.400
rs12998016	T	C	0.813226	-0.135067	0.0228945	3.65e-09	6328	2	136551694	s__Bifidobacterium_adolescentis
rs12998016	T	C	0.815396	-0.127846	0.0208369	8.49e-10	7727	2	136551694	p__Actinobacteria
rs12998016	T	C	0.815396	-0.12785	0.0208369	8.48e-10	7727	2	136551694	c__Actinobacteria
rs12998016	T	C	0.814712	-0.145224	0.0214231	1.21e-11	7244	2	136551694	g__Bifidobacterium
rs12998016	C	T	0.3857	0.0920999	0.0132552	1.05e-11	14915	2	136551694	o__Bifidobacteriales.id.432
rs12998016	C	T	0.3857	0.0920999	0.0132552	1.05e-11	14915	2	136551694	f__Bifidobacteriaceae.id.433
rs12998016	T	C	0.814847	-0.146673	0.0214418	7.89e-12	7252	2	136551694	o__Bifidobacteriales
rs12998016	T	C	0.814847	-0.146706	0.0214417	7.81e-12	7252	2	136551694	f__Bifidobacteriaceae
rs12998016	C	T	0.3857	0.0931576	0.0133205	7.3e-12	14778	2	136551694	g__Bifidobacterium.id.436
rs12998016	C	T	0.3857	0.0895349	0.0126378	3.55e-12	16312	2	136551694	c__Actinobacteria.id.419
rs12994270	A	T	0.812499	-0.134613	0.0228767	4e-09	6328	2	136518103	s__Bifidobacterium_adolescentis
rs12994270	A	T	0.814747	-0.128584	0.0208168	6.54e-10	7727	2	136518103	p__Actinobacteria
rs12994270	A	T	0.814747	-0.128587	0.0208168	6.53e-10	7727	2	136518103	c__Actinobacteria
rs12994270	T	A	0.3877	0.0908711	0.0132394	2.13e-11	14915	2	136518103	f__Bifidobacteriaceae.id.433
rs12994270	T	A	0.3877	0.0908711	0.0132394	2.13e-11	14915	2	136518103	o__Bifidobacteriales.id.432
rs12994270	T	A	0.3877	0.0912929	0.013305	2.01e-11	14778	2	136518103	g__Bifidobacterium.id.436
rs12994270	A	T	0.814039	-0.145936	0.0214037	9.22e-12	7244	2	136518103	g__Bifidobacterium
rs12994270	T	A	0.3877	0.088453	0.0126235	6.73e-12	16313	2	136518103	c__Actinobacteria.id.419
rs12994270	A	T	0.814175	-0.147381	0.0214224	6e-12	7252	2	136518103	o__Bifidobacteriales
[truncated: 513 more rows]

## Sheet: Table S3
id.exposure	id.outcome	method	nsnp	b	se	pval	lo_ci	up_ci	or	or_lci95	or_uci95	OR(95%CI)	Power	q value
p__Proteobacteria	HIV	Inverse variance weighted	11	1.14357	0.415539	0.00592314	0.329109	1.95802	3.13794	1.38973	7.08529	3.14(1.39,7.09)	1	0.0592314
		Weighted median	11	1.31315	0.576981	0.0228525	0.182263	2.44403	3.71785	1.19993	11.5194	3.72(1.20,11.52)	-	-
		MR Egger	11	2.60888	1.34877	0.0850884	-0.0347087	5.25248	13.5839	0.965887	191.039	13.58(0.97,191.04)	-	-
		Weighted mode	11	1.66845	0.947782	0.108839	-0.189208	3.5261	5.30392	0.827614	33.9911	5.30(0.83,33.99)	-	-
		Simple mode	11	1.41393	1.00054	0.18797	-0.547134	3.37499	4.11208	0.578606	29.224	4.11(0.58,29.22)	-	-
c__Clostridia	HIV	Inverse variance weighted	7	-1.17179	0.543403	0.0310533	-2.23686	-0.106719	0.309812	0.106793	0.898779	0.31(0.11,0.90)	0.44	0.709123
		Weighted median	7	-1.09406	0.733009	0.135551	-2.53076	0.342633	0.334853	0.0795984	1.40865	0.33(0.08,1.41)	-	-
		Simple mode	7	-1.33279	1.06807	0.258577	-3.42619	0.760624	0.263742	0.0325104	2.13961	0.26(0.03,2.14)	-	-
		Weighted mode	7	-1.28878	1.09215	0.282644	-3.42938	0.851828	0.275608	0.032407	2.34393	0.28(0.03,2.34)	-	-
		MR Egger	7	2.79215	4.00276	0.516552	-5.05325	10.6376	16.3161	0.00638852	41670.6	16.32(0.01,41670.61)	-	-
o__Bacillales	HIV	Inverse variance weighted	9	-0.51628	0.19449	0.00794189	-0.89748	-0.135079	0.596737	0.407595	0.873647	0.60(0.41,0.87)	0.52	0.16678
		Weighted median	9	-0.481258	0.267046	0.0715208	-1.00467	0.0421513	0.618006	0.366167	1.04305	0.62(0.37,1.04)	-	-
		Weighted mode	9	-0.502156	0.398952	0.24363	-1.2841	0.279789	0.605224	0.276899	1.32285	0.61(0.28,1.32)	-	-
		Simple mode	9	-0.495022	0.396455	0.247104	-1.27207	0.282029	0.609558	0.28025	1.32582	0.61(0.28,1.33)	-	-
		MR Egger	9	-0.875987	0.838185	0.330718	-2.51883	0.766856	0.416451	0.0805538	2.15299	0.42(0.08,2.15)	-	-
o__Erysipelotrichales	HIV	Inverse variance weighted	8	-1.0191	0.502732	0.0426495	-2.00446	-0.0337464	0.360919	0.134734	0.966817	0.36(0.13,0.97)	0.26	0.44782
		Weighted median	8	-1.15809	0.651762	0.0755907	-2.43554	0.119361	0.314085	0.0875501	1.12678	0.31(0.09,1.13)	-	-
		Simple mode	8	-1.36628	1.03797	0.229535	-3.4007	0.668141	0.255054	0.0333499	1.95061	0.26(0.03,1.95)	-	-
		Weighted mode	8	-1.25045	0.982074	0.243572	-3.17531	0.674416	0.286376	0.041781	1.96289	0.29(0.04,1.96)	-	-
		MR Egger	8	-0.399395	2.06018	0.852679	-4.43735	3.63855	0.670726	0.0118273	38.0368	0.67(0.01,38.04)	-	-
f__Coriobacteriaceae	HIV	Inverse variance weighted	5	1.31816	0.657081	0.0448479	0.0302774	2.60604	3.73653	1.03074	13.5453	3.74(1.03,13.55)	0.99	0.847793
		Weighted median	5	1.64255	0.895739	0.0666937	-0.113103	3.39819	5.16831	0.893059	29.91	5.17(0.89,29.91)	-	-
		Simple mode	5	1.96571	1.28686	0.201346	-0.556536	4.48795	7.13997	0.573191	88.9393	7.14(0.57,88.94)	-	-
		Weighted mode	5	1.85696	1.24141	0.209025	-0.576214	4.29013	6.40423	0.562022	72.976	6.40(0.56,72.98)	-	-
		MR Egger	5	-2.80061	2.9701	0.415279	-8.62201	3.02079	0.0607732	0.000180098	20.5076	0.06(0.00,20.51)	-	-
g__Coprobacter	HIV	Inverse variance weighted	6	0.781012	0.323035	0.0156174	0.147864	1.41416	2.18368	1.15936	4.11303	2.18(1.16,4.11)	1	0.521622
		Weighted median	6	0.633548	0.331931	0.056304	-0.0170364	1.28413	1.88428	0.983108	3.61153	1.88(0.98,3.61)	-	-
		Weighted mode	6	1.28019	0.625929	0.0962214	0.0533691	2.50701	3.59732	1.05482	12.2682	3.60(1.05,12.27)	-	-
		Simple mode	6	1.29018	0.677527	0.115233	-0.0377722	2.61814	3.63345	0.962932	13.7101	3.63(0.96,13.71)	-	-
		MR Egger	6	3.33917	2.37563	0.232557	-1.31706	7.99539	28.1956	0.267922	2967.26	28.20(0.27,2967.26)	-	-
g__Coprococcus2	HIV	Inverse variance weighted	8	-1.05187	0.398841	0.00835661	-1.8336	-0.27014	0.349285	0.159838	0.763273	0.35(0.16,0.76)	0.37	0.521622
		Weighted median	8	-0.973179	0.517728	0.0601472	-1.98793	0.0415669	0.37788	0.136979	1.04244	0.38(0.14,1.04)	-	-
		Weighted mode	8	-1.04902	0.773563	0.217188	-2.5652	0.467168	0.350283	0.0769039	1.59547	0.35(0.08,1.60)	-	-
		Simple mode	8	-1.04157	0.784377	0.225875	-2.57895	0.495811	0.352901	0.0758538	1.64183	0.35(0.08,1.64)	-	-
		MR Egger	8	1.06423	3.15548	0.747404	-5.12051	7.24897	2.89861	0.00597295	1406.66	2.90(0.01,1406.66)	-	-
g__Eggerthella	HIV	Inverse variance weighted	10	-0.642984	0.24355	0.00828931	-1.12034	-0.165627	0.525721	0.326168	0.847363	0.53(0.33,0.85)	0.51	0.521622
		Simple mode	10	-1.0776	0.586718	0.0994385	-2.22757	0.0723674	0.340412	0.10779	1.07505	0.34(0.11,1.08)	-	-
		Weighted median	10	-0.526081	0.338007	0.119608	-1.18857	0.136412	0.590916	0.304655	1.14615	0.59(0.30,1.15)	-	-
		MR Egger	10	1.31658	1.12032	0.273711	-0.879243	3.5124	3.73063	0.415097	33.5285	3.73(0.42,33.53)	-	-
		Weighted mode	10	-0.0861307	0.579975	0.885216	-1.22288	1.05062	0.917474	0.294381	2.85942	0.92(0.29,2.86)	-	-
g__Paraprevotella	HIV	Inverse variance weighted	8	-0.570015	0.234884	0.0152329	-1.03039	-0.109642	0.565517	0.356869	0.896155	0.57(0.36,0.90)	0.45	0.521622
		Weighted median	8	-0.764824	0.317348	0.0159505	-1.38683	-0.142821	0.465416	0.249867	0.866909	0.47(0.25,0.87)	-	-
		Simple mode	8	-0.77105	0.419673	0.10878	-1.59361	0.0515084	0.462527	0.203191	1.05286	0.46(0.20,1.05)	-	-
		Weighted mode	8	-0.802719	0.451406	0.118595	-1.68747	0.0820357	0.448109	0.184986	1.08549	0.45(0.18,1.09)	-	-
		MR Egger	8	-2.03041	1.15104	0.128187	-4.28644	0.225621	0.131282	0.0137538	1.2531	0.13(0.01,1.25)	-	-
g__RuminococcaceaeUCG005	HIV	Inverse variance weighted	14	0.701128	0.311011	0.024174	0.091547	1.31071	2.01602	1.09587	3.7088	2.02(1.10,3.71)	0.9	0.672842
		Weighted median	14	0.946897	0.431732	0.0282892	0.100703	1.79309	2.5777	1.10595	6.00799	2.58(1.11,6.01)	-	-
		Simple mode	14	1.22862	0.675245	0.0919303	-0.0948625	2.5521	3.4165	0.909498	12.834	3.42(0.91,12.83)	-	-
		Weighted mode	14	1.08998	0.60476	0.0947139	-0.0953464	2.27531	2.97422	0.909058	9.73096	2.97(0.91,9.73)	-	-
		MR Egger	14	1.10062	0.844645	0.217004	-0.554883	2.75613	3.00604	0.57414	15.7388	3.01(0.57,15.74)	-	-
g__Subdoligranulum	HIV	Inverse variance weighted	11	0.923484	0.375885	0.0140171	0.186749	1.66022	2.51805	1.20532	5.26046	2.52(1.21,5.26)	0.92	0.521622
		Weighted median	11	1.21499	0.520556	0.0195948	0.194697	2.23528	3.37025	1.21494	9.34907	3.37(1.21,9.35)	-	-
		Simple mode	11	1.63958	0.884033	0.0933296	-0.0931265	3.37228	5.153	0.911078	29.145	5.15(0.91,29.14)	-	-
		Weighted mode	11	1.61184	0.908573	0.106453	-0.168962	3.39264	5.01203	0.844541	29.7445	5.01(0.84,29.74)	-	-
		MR Egger	11	1.24743	0.96947	0.230302	-0.652727	3.14759	3.4814	0.520624	23.28	3.48(0.52,23.28)	-	-
s__Bacteroides_ovatus	HIV	Inverse variance weighted	13	0.621687	0.228878	0.00660281	0.173086	1.07029	1.86207	1.18897	2.91622	1.86(1.19,2.92)	0.95	-
		Weighted median	13	0.564085	0.305169	0.0645393	-0.0340459	1.16222	1.75784	0.966527	3.19701	1.76(0.97,3.20)	-	0.572616
		MR Egger	13	1.28054	0.963825	0.210883	-0.608556	3.16964	3.59858	0.544136	23.7988	3.60(0.54,23.80)	-	-
		Weighted mode	13	0.555351	0.509654	0.29726	-0.443571	1.55427	1.74255	0.641741	4.73164	1.74(0.64,4.73)	-	-
		Simple mode	13	0.520612	0.501373	0.319568	-0.462079	1.5033	1.68306	0.629972	4.49652	1.68(0.63,4.50)	-	-
s__Bacteroides_salyersiae	HIV	Inverse variance weighted	9	0.253886	0.127279	0.0460726	0.00442013	0.503353	1.28903	1.00443	1.65426	1.29(1.00,1.65)	0.59	-
		Weighted median	9	0.177002	0.164757	0.282678	-0.145921	0.499925	1.19363	0.864226	1.6486	1.19(0.86,1.65)	-	0.572616
		Simple mode	9	0.206742	0.259054	0.447873	-0.301003	0.714487	1.22966	0.740075	2.04314	1.23(0.74,2.04)	-	-
		MR Egger	9	0.338592	0.557552	0.562836	-0.75421	1.43139	1.40297	0.470382	4.18453	1.40(0.47,4.18)	-	-
		Weighted mode	9	0.106464	0.243555	0.67358	-0.370904	0.583832	1.11234	0.69011	1.7929	1.11(0.69,1.79)	-	-
s__Parabacteroides_distasonis	HIV	Weighted median	7	-1.06696	0.402553	0.00803757	-1.85596	-0.277958	0.344053	0.156302	0.757329	0.34(0.16,0.76)	0.37	0.572616
		Inverse variance weighted	7	-0.698394	0.317011	0.0275907	-1.31974	-0.0770518	0.497383	0.267206	0.925842	0.50(0.27,0.93)	-
		Simple mode	7	-1.24885	0.553099	0.0647338	-2.33292	-0.164773	0.286835	0.097012	0.848086	0.29(0.10,0.85)	-	-
		Weighted mode	7	-1.23391	0.595858	0.0837923	-2.4018	-0.0660331	0.291151	0.0905552	0.9361	0.29(0.09,0.94)	-	-
		MR Egger	7	-1.70363	1.24952	0.230926	-4.15269	0.745422	0.182021	0.015722	2.10733	0.18(0.02,2.11)	-	-
s__Parabacteroides_johnsonii	HIV	Inverse variance weighted	7	0.42561	0.20063	0.0338903	0.0323764	0.818844	1.53052	1.03291	2.26788	1.53(1.03,2.27)	0.94	0.572616
		Weighted median	7	0.316952	0.195006	0.104089	-0.0652601	0.699164	1.37294	0.936824	2.01207	1.37(0.94,2.01)	-
		MR Egger	7	1.90051	1.44891	0.246623	-0.939351	4.74036	6.68928	0.390881	114.476	6.69(0.39,114.48)	-	-
		Simple mode	7	0.302373	0.280249	0.322065	-0.246915	0.85166	1.35307	0.781207	2.34353	1.35(0.78,2.34)	-	-
		Weighted mode	7	0.234194	0.277076	0.43039	-0.308875	0.777263	1.26389	0.734273	2.17551	1.26(0.73,2.18)	-	-
s__Pseudoflavonifractor_capillosus	HIV	Inverse variance weighted	3	-0.802156	0.394413	0.0419724	-1.57521	-0.0291053	0.448361	0.206965	0.971314	0.45(0.21,0.97)	0.31	0.572616
		Weighted median	3	-0.748824	0.49717	0.132023	-1.72328	0.225629	0.472922	0.17848	1.25311	0.47(0.18,1.25)	-
		Simple mode	3	-0.776632	0.59649	0.322682	-1.94575	0.392488	0.459953	0.14288	1.48066	0.46(0.14,1.48)	-	-
		Weighted mode	3	-0.646147	0.598547	0.393235	-1.8193	0.527005	0.524061	0.16214	1.69385	0.52(0.16,1.69)	-	-
		MR Egger	3	-0.814507	1.25211	0.632841	-3.26865	1.63963	0.442858	0.0380579	5.15327	0.44(0.04,5.15)	-	-
s__Ruminococcus_callidus	HIV	Inverse variance weighted	5	-0.498763	0.247266	0.043684	-0.983404	-0.0141214	0.607282	0.374036	0.985978	0.61(0.37,0.99)	0.35	0.572616
		Weighted median	5	-0.523312	0.316321	0.0980525	-1.1433	0.0966775	0.592555	0.318765	1.10151	0.59(0.32,1.10)	-
		Weighted mode	5	-0.529566	0.366274	0.221756	-1.24746	0.188331	0.588861	0.287233	1.20723	0.59(0.29,1.21)	-	-
		Simple mode	5	-0.530884	0.394407	0.249518	-1.30392	0.242154	0.588085	0.271465	1.27399	0.59(0.27,1.27)	-	-
		MR Egger	5	-0.534103	1.21565	0.690126	-2.91678	1.84858	0.586195	0.0541075	6.35077	0.59(0.05,6.35)	-	-
s__Streptococcus_parasanguinis	HIV	Weighted median	3	0.638566	0.280098	0.0226196	0.0895752	1.18756	1.89376	1.09371	3.27906	1.89(1.09,3.28)	0.8	0.572616
		Inverse variance weighted	3	0.516435	0.233377	0.0269058	0.0590166	0.973854	1.67604	1.06079	2.64813	1.68(1.06,2.65)	-
		Simple mode	3	0.742223	0.338756	0.159817	0.0782604	1.40619	2.1006	1.0814	4.08036	2.10(1.08,4.08)	-	-
		Weighted mode	3	0.734816	0.338463	0.162093	0.0714283	1.3982	2.0851	1.07404	4.04792	2.09(1.07,4.05)	-	-
		MR Egger	3	0.799843	1.4926	0.686827	-2.12566	3.72534	2.22519	0.119355	41.4854	2.23(0.12,41.49)	-	-

## Sheet: Table S4
id.exposure	id.outcome	Pleiotropy			Heterogeneity			Outliers
		MR Egger regression			Cochran’s IVW Q test			MR-PRESSO analysis
		egger_intercept	se	pval	Q	Q_df	Q_pval	Causal Estimate	SD	T	P-value	RSSobs	Global test P-value
p__Proteobacteria	HIV	-0.112656	0.0777277	0.175139	11.4	12	0.494989	1.14357	0.415539	2.75201	0.0204079	12.7163	0.441
c__Clostridia		-0.131978	0.122396	0.306227	11.5355	11	0.39955	-1.17179	0.504329	-2.32346	0.0591678	7.01995	0.557
o__Bacillales		0.092149	0.120493	0.46399	7.93256	10	0.635424	-0.51628	0.173447	-2.97658	0.0176926	7.92292	0.637
o__Erysipelotrichales		-0.0384861	0.124077	0.766916	5.72903	7	0.571722	-1.0191	0.454808	-2.24073	0.0600133	7.34051	0.589
f__Coriobacteriaceae		0.261382	0.183816	0.25017	3.6971	4	0.448548	1.31816	0.631713	2.08664	0.10523	5.71941	0.491
g__Coprobacter		-0.136247	0.246645	0.604457	9.27423	6	0.158733	0.730425	0.281341	2.59623	0.0408685	12.8538	0.206
g__Coprococcus2		-0.127225	0.145091	0.409643	4.4955	8	0.809883	-1.05187	0.307539	-3.42027	0.0111313	5.59568	0.765
g__Eggerthella		-0.220661	0.123139	0.110905	6.31042	9	0.708493	-0.642984	0.203937	-3.15286	0.0116837	8.01836	0.73
g__Paraprevotella		0.0584346	0.127948	0.660027	9.77973	9	0.36861	-0.570015	0.176142	-3.23611	0.0143301	5.1848	0.802
g__RuminococcaceaeUCG005		-0.0288283	0.0673986	0.674927	15.6006	16	0.481166	0.701128	0.254126	2.75898	0.0162565	9.80737	0.815
g__Subdoligranulum		-0.022976	0.0705524	0.750793	9.54456	12	0.655848	0.923484	0.341742	2.70228	0.0222261	10.1979	0.599
s__Bacteroides_ovatus		-0.0630745	0.0910403	0.500613	8.30705	14	0.872724	0.621687	0.186793	3.32821	0.00601796	9.50486	0.805
s__Bacteroides_salyersiae		-0.0385507	0.104356	0.720361	5.81473	10	0.830581	0.253886	0.102227	2.48356	0.037901	6.59772	0.765
s__Parabacteroides_distasonis		0.0476966	0.099365	0.648215	7.2788	7	0.40044	-0.698394	0.317011	-2.20306	0.0698076	9.45017	0.347
s__Parabacteroides_johnsonii		-0.239677	0.22405	0.325868	13.4347	7	0.0621988	0.397659	0.17886	2.2233	0.0615764	18.547	0.092
s__Pseudoflavonifractor_capillosus		0.102294	0.194799	0.651902	2.90516	3	0.40648	-	-	-	-	-	-
s__Ruminococcus_callidus		0.00716327	0.241252	0.978177	0.683217	4	0.953382	-0.498763	0.102191	-4.88068	0.00815662	1.23732	0.944
s__Streptococcus_parasanguinis		-0.0741288	0.381102	0.877697	2.36041	2	0.307215	-	-	-	-	-	-

## Sheet: Table S5
id.exposure	id.outcome	method	nsnp	b	se	pval	lo_ci	up_ci	or	or_lci95	or_uci95	OR(95%CI)	Power	q value
Cytokines
CTACK	HIV	Inverse variance weighted	18	0.381137	0.125935	0.00247442	0.134304	0.627971	1.46395	1.14374	1.8738	1.46(1.14,1.87)	0.56	0.108479
		Weighted median	18	0.45513	0.177641	0.0104046	0.106955	0.803306	1.57638	1.11288	2.23291	1.58(1.11,2.23)	-	-
		MR Egger	18	0.621252	0.235152	0.0177598	0.160353	1.08215	1.86126	1.17393	2.95102	1.86(1.17,2.95)	-	-
		Weighted mode	18	0.465113	0.228889	0.0580785	0.0164908	0.913736	1.59219	1.01663	2.49362	1.59(1.02,2.49)	-	-
		Simple mode	18	0.342792	0.331109	0.315039	-0.306181	0.991766	1.40888	0.736254	2.69599	1.41(0.74,2.70)	-	-
Xenobiotics Metabolites													-	-
10-undecenoate (11:1n1)	HIV	Inverse variance weighted	22	-1.19547	0.524871	0.0227477	-2.22422	-0.166723	0.302562	0.108152	0.846434	0.30(0.11,0.85)	0.99	0.91356
		Weighted median	22	-0.9295	0.736453	0.206902	-2.37295	0.513948	0.394751	0.0932056	1.67188	0.39(0.09,1.67)	-	-
		MR Egger	22	-1.13033	0.745429	0.145078	-2.59137	0.330709	0.322926	0.0749171	1.39195	0.32(0.07,1.39)	-	-
		Weighted mode	22	-0.89683	0.653146	0.184209	-2.177	0.383336	0.407861	0.113382	1.46717	0.41(0.11,1.47)	-	-
		Simple mode	22	-0.89683	1.53186	0.564483	-3.89928	2.10562	0.407861	0.0202566	8.21217	0.41(0.02,8.21)	-	-
1-myristoylglycerophosphocholine	HIV	Inverse variance weighted	3	-4.19818	1.50405	0.00525044	-7.14612	-1.25025	0.0150229	0.000787919	0.286435	0.02(0.00,0.29)	0.43	0.535343
		Weighted median	3	-3.77675	1.92998	0.0503612	-7.55952	0.00601503	0.022897	0.000521128	1.00603	0.02(0.00,1.01)	-	-
		MR Egger	3	-3.89452	4.04591	0.512136	-11.8245	4.03547	0.0203532	7.32289e-06	56.5694	0.02(0.00,56.57)	-	-
		Weighted mode	3	-3.65393	1.93671	0.199839	-7.44988	0.142013	0.0258891	0.000581514	1.15259	0.03(0.00,1.15)	-	-
		Simple mode	3	-2.86373	2.53356	0.375659	-7.8295	2.10205	0.0570556	0.000397823	8.18289	0.06(0.00,8.18)	-	-
2-aminobutyrate†	HIV	Inverse variance weighted	42	2.47849	1.1735	0.0346813	0.178441	4.77855	11.9233	1.19535	118.931	11.92(1.20,118.93)	1	-
		Weighted median	42	1.99738	1.66655	0.230717	-1.26905	5.26382	7.36974	0.281098	193.218	7.37(0.28,193.22)	-	-
		MR Egger	42	-0.160582	3.79536	0.966462	-7.5995	7.27833	0.851648	0.000500704	1448.57	0.85(0.00,1448.57)	-	-
		Weighted mode	42	1.30234	3.57616	0.717601	-5.70693	8.31161	3.67788	0.00332285	4070.85	3.68(0.00,4070.85)	-	-
		Simple mode	42	1.58224	3.48697	0.652396	-5.25221	8.41669	4.86584	0.00523591	4521.93	4.87(0.01,4521.93)	-	-
2-linoleoylglycerophosphocholine*†	HIV	Inverse variance weighted	16	3.04509	1.23815	0.0139173	0.61832	5.47186	21.0119	1.85581	237.901	21.01(1.86,237.90)	1	-
		Weighted median	16	3.65589	1.70724	0.0322411	0.309708	7.00208	38.7021	1.36303	1098.92	38.70(1.36,1098.92)	-	-
		MR Egger	16	-0.0386276	4.63426	0.993467	-9.12178	9.04453	0.962109	0.00010926	8472.03	0.96(0.00,8472.03)	-	-
		Weighted mode	16	3.689	2.76181	0.201555	-1.72414	9.10214	40.0048	0.178327	8974.46	40.00(0.18,8974.46)	-	-
		Simple mode	16	3.73804	2.68376	0.18397	-1.52213	8.99821	42.0156	0.218246	8088.62	42.02(0.22,8088.62)	-	-
3-(4-hydroxyphenyl)lactate	HIV	Inverse variance weighted	14	-3.08469	1.50863	0.0408842	-6.0416	-0.127785	0.0457442	0.00237776	0.880043	0.05(0.00,0.88)	0.97	0.924177
		Weighted median	14	-2.685	2.07299	0.19524	-6.74806	1.37806	0.0682212	0.00117316	3.96719	0.07(0.00,3.97)	-	-
		MR Egger	14	-3.77567	3.63202	0.319042	-10.8944	3.34309	0.0229217	1.85612e-05	28.3066	0.02(0.00,28.31)	-	-
		Weighted mode	14	-6.02777	3.08544	0.0726088	-12.0752	0.019699	0.00241087	5.69891e-06	1.01989	0.00(0.00,1.02)	-	-
		Simple mode	14	-0.883108	3.51086	0.805332	-7.7644	5.99818	0.413496	0.000424586	402.695	0.41(0.00,402.69)	-	-
citrulline	HIV	Inverse variance weighted	36	-3.37348	1.4571	0.0206016	-6.2294	-0.517571	0.03427	0.00197064	0.595966	0.03(0.00,0.60)	1	0.91356
		Weighted median	36	-2.96485	2.02982	0.144113	-6.94329	1.0136	0.0515684	0.000965087	2.7555	0.05(0.00,2.76)	-	-
		MR Egger	36	-2.87517	3.78544	0.452767	-10.2946	4.54429	0.0564063	3.3814e-05	94.0933	0.06(0.00,94.09)	-	-
		Weighted mode	36	-3.25677	3.16242	0.310151	-9.45511	2.94157	0.0385124	7.82882e-05	18.9455	0.04(0.00,18.95)	-	-
		Simple mode	36	-0.803101	4.07019	0.844724	-8.78068	7.17448	0.447938	0.000153674	1305.68	0.45(0.00,1305.68)	-	-
hypoxanthine	HIV	Inverse variance weighted	15	-3.88766	1.46021	0.0077586	-6.74966	-1.02565	0.0204933	0.00117127	0.358564	0.02(0.00,0.36)	0.99	0.535343
		Weighted median	15	-4.73769	1.9112	0.0131787	-8.48365	-0.991731	0.00875886	0.000206823	0.370934	0.01(0.00,0.37)	-	-
		MR Egger	15	-4.92841	7.44557	0.519581	-19.5217	9.6649	0.00723799	3.32523e-09	15754.9	0.01(0.00,15754.85)	-	-
		Weighted mode	15	-4.80793	2.81207	0.109373	-10.3196	0.703724	0.00816472	3.29807e-05	2.02127	0.01(0.00,2.02)	-	-
		Simple mode	15	-4.6301	3.46085	0.202273	-11.4134	2.15317	0.00975377	1.10467e-05	8.61215	0.01(0.00,8.61)	-	-
indolepropionate	HIV	Inverse variance weighted	12	1.46261	0.720529	0.042365	0.0503768	2.87485	4.31723	1.05167	17.7228	4.32(1.05,17.72)	1	0.924177
		Weighted median	12	0.644368	1.01094	0.523869	-1.33708	2.62582	1.90478	0.262612	13.8158	1.90(0.26,13.82)	-	-
		MR Egger	12	-0.129936	1.37425	0.92654	-2.82347	2.56359	0.878152	0.0593997	12.9824	0.88(0.06,12.98)	-	-
		Weighted mode	12	0.570017	0.938471	0.555923	-1.26939	2.40942	1.7683	0.281004	11.1275	1.77(0.28,11.13)	-	-
		Simple mode	12	2.99718	1.70368	0.106283	-0.342025	6.33638	20.029	0.71033	564.751	20.03(0.71,564.75)	-	-
lactate	HIV	Inverse variance weighted	10	-4.02869	1.82964	0.0276722	-7.61479	-0.442594	0.0177976	0.000493103	0.642368	0.02(0.00,0.64)	0.92	0.91356
		Weighted median	10	-4.34724	2.61234	0.0960897	-9.46743	0.772956	0.0129425	7.73299e-05	2.16616	0.01(0.00,2.17)	-	-
		MR Egger	10	-7.93309	5.30082	0.172873	-18.3227	2.45652	0.000358676	1.10294e-08	11.6642	0.00(0.00,11.66)	-	-
		Weighted mode	10	-3.87196	3.81158	0.336234	-11.3426	3.59873	0.0208176	1.18563e-05	36.5519	0.02(0.00,36.55)	-	-
		Simple mode	10	-3.52412	3.85871	0.384903	-11.0872	4.03895	0.0294778	1.53072e-05	56.7669	0.03(0.00,56.77)	-	-
N-acetylglycine	HIV	Inverse variance weighted	16	1.42399	0.622557	0.0221767	0.20378	2.64421	4.15367	1.22603	14.0723	4.15(1.23,14.07)	1	0.91356
		Weighted median	16	0.937924	0.9199	0.307922	-0.865081	2.74093	2.55467	0.421017	15.5014	2.55(0.42,15.50)	-	-
		MR Egger	16	0.154137	1.49961	0.919592	-2.78509	3.09336	1.16665	0.0617235	22.0511	1.17(0.06,22.05)	-	-
		Weighted mode	16	0.529225	1.28104	0.685362	-1.98161	3.04006	1.69762	0.137847	20.9065	1.70(0.14,20.91)	-	-
		Simple mode	16	0.81287	1.61762	0.622605	-2.35766	3.9834	2.25437	0.0946418	53.6991	2.25(0.09,53.70)	-	-
p-acetamidophenylglucuronide	HIV	Inverse variance weighted	39	-0.0588122	0.0242405	0.0152578	-0.106323	-0.0113009	0.942884	0.899134	0.988763	0.94(0.90,0.99)	0.07	0.818838
		Weighted median	39	-0.0721777	0.0325281	0.0264912	-0.135933	-0.00842264	0.930366	0.872901	0.991613	0.93(0.87,0.99)	-	-
		MR Egger	39	-0.160449	0.0439803	0.000809009	-0.24665	-0.0742475	0.851761	0.781414	0.928442	0.85(0.78,0.93)	-	-
		Weighted mode	39	-0.0759777	0.0405337	0.0685737	-0.155424	0.00346838	0.926837	0.856052	1.00347	0.93(0.86,1.00)	-	-
		Simple mode	39	-0.0502439	0.0561825	0.376792	-0.160362	0.0598738	0.950997	0.851836	1.0617	0.95(0.85,1.06)	-	-
palmitate (16:0)†	HIV	Inverse variance weighted	23	3.3411	1.55945	0.0321543	0.28458	6.39762	28.2502	1.3292	600.415	28.25(1.33,600.41)	1	-
		Weighted median	23	3.36109	2.35813	0.154064	-1.26084	7.98302	28.8205	0.283416	2930.75	28.82(0.28,2930.75)	-	-
		MR Egger	23	4.16683	3.41439	0.23585	-2.52537	10.859	64.5106	0.0800286	52001.7	64.51(0.08,52001.70)	-	-
		Weighted mode	23	2.77666	2.92527	0.352831	-2.95687	8.5102	16.0653	0.0519813	4965.16	16.07(0.05,4965.16)	-	-
		Simple mode	23	1.45414	3.81071	0.706424	-6.01485	8.92314	4.28081	0.0024422	7503.61	4.28(0.00,7503.61)	-	-
phenylalanylphenylalanine	HIV	Inverse variance weighted	4	-3.46879	1.57584	0.0277197	-6.55743	-0.380141	0.0311548	0.00141952	0.683765	0.03(0.00,0.68)	0.57	0.91356
		Weighted median	4	-3.56416	1.97053	0.0704927	-7.4264	0.298079	0.0283207	0.000595326	1.34727	0.03(0.00,1.35)	-	-
		MR Egger	4	-3.39737	4.79577	0.552128	-12.7971	6.00234	0.0334613	2.76886e-06	404.376	0.03(0.00,404.38)	-	-
		Weighted mode	4	-3.69928	2.12273	0.179745	-7.85983	0.461273	0.0247413	0.000385938	1.58609	0.02(0.00,1.59)	-	-
		Simple mode	4	-3.50331	2.75416	0.293018	-8.90146	1.89484	0.0300976	0.00013619	6.65145	0.03(0.00,6.65)	-	-

## Sheet: Table S6
id.exposure	id.outcome	Pleiotropy			Heterogeneity			Outliers
		MR Egger regression			Cochran’s IVW Q test			MR-PRESSO analysis
		egger_intercept	se	pval	Q	Q_df	Q_pval	Causal Estimate	SD	T	P-value	RSSobs	Global test P-value
Cytokines	HIV
CTACK		-0.0625077	0.0518203	0.245259	17.2039	17	0.440635	0.381137	0.125935	3.02645	0.0076127	19.2257	0.473
Xenobiotics Metabolites
10-undecenoate (11:1n1)		-0.00307956	0.0250245	0.903287	12.3806	21	0.928768	-1.11534	0.419845	-2.65656	0.0140988	16.2763	0.901
1-myristoylglycerophosphocholine		-0.0116812	0.135936	0.945428	1.72875	2	0.421315	-	-	-	-	-	-
2-aminobutyrate		0.0286384	0.0391679	0.468937	24.4147	41	0.981426	2.24941	0.889822	2.52793	0.0149714	30.4621	0.979
2-linoleoylglycerophosphocholine*		0.0574862	0.0832509	0.501157	9.23342	15	0.865	2.84922	0.967407	2.94521	0.00865601	14.4115	0.802
3-(4-hydroxyphenyl)lactate		0.0124445	0.0595024	0.837845	9.93102	13	0.699565	-0.930414	1.28829	-0.722208	0.479445	22.2188	0.37
citrulline		-0.00545344	0.0381395	0.887145	43.5754	35	0.151557	-3.0763	1.29922	-2.3678	0.0226928	48.1591	0.306
hypoxanthine		0.0161287	0.112974	0.888665	16.1415	14	0.30481	-1.97126	1.04871	-1.8797	0.0734589	26.8972	0.37
indolepropionate		0.0586429	0.0430911	0.203423	10.859	11	0.455154	1.45227	0.580974	2.49971	0.0254808	13.644	0.65
lactate		0.0680926	0.0867647	0.455183	7.35243	9	0.600477	-3.56924	1.43931	-2.47982	0.0305832	9.54021	0.72
N-acetylglycine		0.0448524	0.0481873	0.367734	13.495	15	0.564124	1.42985	0.544814	2.62448	0.0184016	15.8645	0.635
p-acetamidophenylglucuronide		0.109669	0.0407952	0.0107026	44.9308	38	0.204197	-3.46879	1.1051	-3.13889	0.0517078	2.0608	0.797
palmitate (16:0)		-0.0102925	0.0376535	0.787257	21.9487	22	0.462952	3.24048	1.45265	2.23074	0.0353051	23.9838	0.6
phenylalanylphenylalanine		-0.00182661	0.11584	0.988851	1.47537	3	0.687968	-	-	-	-	-	-

## Sheet: Table S7
id.exposure	id.outcome	method	nsnp	b	se	pval	lo_ci	up_ci	or	or_lci95	or_uci95	OR(95%CI)
g__Eggerthella	CTACK	Inverse variance weighted	15	0.136405	0.0590529	0.0208949	0.0206613	0.252149	1.14615	1.02088	1.28679	1.15(1.02,1.29)
		Weighted median	15	0.163605	0.0810325	0.0434868	0.00478127	0.322429	1.17775	1.00479	1.38048	1.18(1.00,1.38)
		MR Egger	15	0.0253962	0.173488	0.885862	-0.314639	0.365432	1.02572	0.730052	1.44114	1.03(0.73,1.44)
		Weighted mode	15	0.162939	0.119712	0.194991	-0.0716963	0.397575	1.17697	0.930814	1.48821	1.18(0.93,1.49)
		Simple mode	15	0.139978	0.144718	0.349834	-0.143669	0.423624	1.15025	0.866174	1.52749	1.15(0.87,1.53)
p__Proteobacteria	10-undecenoate	Inverse variance weighted	18	0.0257361	0.0123204	0.036716	0.0015882	0.049884	1.02607	1.00159	1.05115	1.03(1.00,1.05)
		Weighted median	18	0.0206279	0.0155803	0.185512	-0.00990946	0.0511652	1.02084	0.990139	1.0525	1.02(0.99,1.05)
		MR Egger	18	0.0245682	0.0332432	0.470583	-0.0405884	0.0897248	1.02487	0.960224	1.09387	1.02(0.96,1.09)
		Weighted mode	18	0.0191682	0.0234413	0.424835	-0.0267768	0.0651132	1.01935	0.973579	1.06728	1.02(0.97,1.07)
		Simple mode	18	0.0131679	0.0254516	0.611564	-0.0367172	0.063053	1.01325	0.963949	1.06508	1.01(0.96,1.07)
g__Coprobacter	2-aminobutyrate	Inverse variance weighted	12	0.0152316	0.00607377	0.0121499	0.00332697	0.0271361	1.01535	1.00333	1.02751	1.02(1.00,1.03)
		Weighted median	12	0.0163987	0.00813862	0.0439132	0.000446962	0.0323504	1.01653	1.00045	1.03288	1.02(1.00,1.03)
		MR Egger	12	-0.0164134	0.0280231	0.571052	-0.0713387	0.0385119	0.983721	0.931146	1.03926	0.98(0.93,1.04)
		Weighted mode	12	0.0288453	0.0144063	0.0705296	0.000608898	0.0570816	1.02927	1.00061	1.05874	1.03(1.00,1.06)
		Simple mode	12	0.00412949	0.0153715	0.793174	-0.0259986	0.0342576	1.00414	0.974336	1.03485	1.00(0.97,1.03)
g__Coprobacter	3-(4-hydroxyphenyl)lactate	Inverse variance weighted	12	0.0231007	0.00818504	0.00476796	0.00705802	0.0391434	1.02337	1.00708	1.03992	1.02(1.01,1.04)
		Weighted median	12	0.0249508	0.0108182	0.0210902	0.00374706	0.0461545	1.02526	1.00375	1.04724	1.03(1.00,1.05)
		MR Egger	12	0.0392571	0.038844	0.33602	-0.0368771	0.115391	1.04004	0.963795	1.12231	1.04(0.96,1.12)
		Weighted mode	12	0.0246538	0.0154291	0.138376	-0.00558725	0.0548949	1.02496	0.994428	1.05643	1.02(0.99,1.06)
		Simple mode	12	0.022468	0.0159526	0.186638	-0.00879911	0.0537351	1.02272	0.991239	1.05521	1.02(0.99,1.06)
g__Paraprevotella	hypoxanthine	Inverse variance weighted	15	-0.0150777	0.00723734	0.037222	-0.0292629	-0.000892511	0.985035	0.971161	0.999108	0.99(0.97,1.00)
		Weighted median	15	-0.0146949	0.00991031	0.13813	-0.0341191	0.00472929	0.985413	0.966456	1.00474	0.99(0.97,1.00)
		MR Egger	15	0.0402957	0.0302768	0.20609	-0.0190467	0.0996382	1.04112	0.981134	1.10477	1.04(0.98,1.10)
		Weighted mode	15	-0.0151744	0.0160471	0.36038	-0.0466268	0.0162779	0.98494	0.954444	1.01641	0.98(0.95,1.02)
		Simple mode	15	-0.0179389	0.0175594	0.324293	-0.0523553	0.0164774	0.982221	0.948992	1.01661	0.98(0.95,1.02)
g__Paraprevotella	phenylalanylphenylalanine	Inverse variance weighted	15	-0.0302891	0.0104925	0.00389272	-0.0508545	-0.00972372	0.970165	0.950417	0.990323	0.97(0.95,0.99)
		Weighted median	15	-0.0240379	0.01463	0.100373	-0.0527128	0.00463704	0.976249	0.948652	1.00465	0.98(0.95,1.00)
		MR Egger	15	-0.025009	0.044288	0.581898	-0.111814	0.0617955	0.975301	0.894211	1.06374	0.98(0.89,1.06)
		Weighted mode	15	-0.00847799	0.0237994	0.726982	-0.0551248	0.0381689	0.991558	0.946367	1.03891	0.99(0.95,1.04)
		Simple mode	15	-0.00751416	0.028329	0.794686	-0.0630391	0.0480107	0.992514	0.938907	1.04918	0.99(0.94,1.05)
g__RuminococcaceaeUCG005	3-(4-hydroxyphenyl)lactate	Inverse variance weighted	10	-0.032419	0.0162338	0.0458246	-0.0642373	-0.000600741	0.968101	0.937782	0.999399	0.97(0.94,1.00)
		Weighted median	10	-0.0181457	0.0234178	0.438419	-0.0640446	0.0277533	0.982018	0.937963	1.02814	0.98(0.94,1.03)
		MR Egger	10	-0.00778128	0.0929513	0.935341	-0.189966	0.174403	0.992249	0.826987	1.19054	0.99(0.83,1.19)
		Weighted mode	10	-0.0167233	0.0382671	0.672399	-0.0917269	0.0582803	0.983416	0.912354	1.06001	0.98(0.91,1.06)
		Simple mode	10	-0.0183633	0.0354841	0.61728	-0.087912	0.0511855	0.981804	0.915841	1.05252	0.98(0.92,1.05)
s__Bacteroides_salyersiae	p-acetamidophenylglucuronide	Inverse variance weighted	5	-0.201853	0.082595	0.0145301	-0.363739	-0.0399665	0.817215	0.695073	0.960822	0.82(0.70,0.96)
		Weighted median	5	-0.140845	0.102152	0.167965	-0.341063	0.059374	0.868624	0.711014	1.06117	0.87(0.71,1.06)
		MR Egger	5	-0.215431	0.817931	0.809308	-1.81858	1.38771	0.806194	0.162257	4.00568	0.81(0.16,4.01)
		Weighted mode	5	-0.125759	0.138412	0.414962	-0.397047	0.145529	0.881827	0.672302	1.15665	0.88(0.67,1.16)
		Simple mode	5	-0.132879	0.146576	0.415916	-0.420169	0.154411	0.875571	0.656936	1.16697	0.88(0.66,1.17)
s__Parabacteroides_johnsonii	indolepropionate	Inverse variance weighted	7	0.0179612	0.00897747	0.0454248	0.000365374	0.0355571	1.01812	1.00037	1.0362	1.02(1.00,1.04)
		Weighted median	7	0.0196918	0.0112338	0.0796181	-0.00232645	0.04171	1.01989	0.997676	1.04259	1.02(1.00,1.04)
		MR Egger	7	0.047303	0.0448073	0.339423	-0.0405193	0.135125	1.04844	0.960291	1.14468	1.05(0.96,1.14)
		Weighted mode	7	0.0225762	0.0144671	0.169656	-0.00577921	0.0509316	1.02283	0.994237	1.05225	1.02(0.99,1.05)
		Simple mode	7	0.0229203	0.0136468	0.14405	-0.00382739	0.0496681	1.02319	0.99618	1.05092	1.02(1.00,1.05)
s__Ruminococcus_callidus	hypoxanthine	Inverse variance weighted	2	-0.0441759	0.0140602	0.00167854	-0.0717339	-0.0166178	0.956786	0.930779	0.983519	0.96(0.93,0.98)
s__Streptococcus_parasanguinis	2-aminobutyrate	Inverse variance weighted	2	0.0170014	0.00806289	0.0349797	0.00119809	0.0328046	1.01715	1.0012	1.03335	1.02(1.00,1.03)

## Sheet: Table S8
id.exposure	id.outcome	Pleiotropy			Heterogeneity			Outliers
		MR Egger regression			Cochran’s IVW Q test			MR-PRESSO analysis
		egger_intercept	se	pval	Q	Q_df	Q_pval	Causal Estimate	SD	T	P-value	RSSobs	Global test P-value
g__Eggerthella	CTACK	0.0160615	0.023541	0.507038	15.1993	14	0.364669	0.0965874	0.0616347	1.56709	0.137943	22.8726	0.187
p__Proteobacteria	10-undecenoate	9.55954e-05	0.00252729	0.970295	6.83739	17	0.985558	0.0242268	0.0076602	3.16268	0.00512509	8.46465	0.988
g__Coprobacter	2-aminobutyrate	0.00405816	0.00350827	0.274263	7.72331	11	0.737854	0.0143269	0.00447249	3.20333	0.0069231	9.48752	0.849
g__Coprobacter	3-(4-hydroxyphenyl)lactate	-0.00208212	0.0048844	0.678935	13.0938	11	0.287236	0.0197312	0.00767712	2.57013	0.0232882	18.4672	0.305
g__Paraprevotella	hypoxanthine	-0.00626176	0.00332451	0.0821938	12.6016	14	0.558103	-0.0143378	0.00630403	-2.27438	0.0380603	14.3781	0.652
g__Paraprevotella	phenylalanylphenylalanine	-0.000599165	0.00488254	0.904209	12.5789	14	0.559912	-0.0228223	0.0108424	-2.10491	0.0525676	20.6057	0.285
g__RuminococcaceaeUCG005	3-(4-hydroxyphenyl)lactate	-0.0017503	0.00650192	0.79459	7.72161	9	0.562427	-0.0184384	0.0160234	-1.15071	0.274251	20.2092	0.147
s__Bacteroides_salyersiae	p-acetamidophenylglucuronide	0.00260365	0.155766	0.987713	5.27967	4	0.259786	-0.190735	0.077662	-2.45597	0.0575128	8.813	0.35
s__Parabacteroides_johnsonii	indolepropionate	-0.00691562	0.0103466	0.533493	4.35986	6	0.628101	0.0179612	0.0076527	2.34704	0.0572894	5.1727	0.715
s__Ruminococcus_callidus	hypoxanthine	NA	NA	NA	0.021379	1	0.883751	-	-	-	-	-	-
s__Streptococcus_parasanguinis	2-aminobutyrate	NA	NA	NA	0.000522077	1	0.981771	-	-	-	-	-	-

## Sheet: Table S9
id.exposure	id.outcome	method	nsnp	b	se	pval	lo_ci	up_ci	or	or_lci95	or_uci95	OR(95%CI)
HIV	p__Proteobacteria	Inverse variance weighted	5	0.0213701	0.013105	0.102958	-0.00431575	0.0470559	1.0216	0.995694	1.04818	1.02(1.00,1.05)
		Weighted median	5	0.0249821	0.0168208	0.137493	-0.00798668	0.0579509	1.0253	0.992045	1.05966	1.03(0.99,1.06)
		MR Egger	5	0.0554013	0.022797	0.0933131	0.0107192	0.100083	1.05696	1.01078	1.10526	1.06(1.01,1.11)
		Weighted mode	5	0.0352691	0.0219558	0.183469	-0.00776437	0.0783025	1.0359	0.992266	1.08145	1.04(0.99,1.08)
		Simple mode	5	0.00713651	0.0255725	0.794025	-0.0429856	0.0572586	1.00716	0.957925	1.05893	1.01(0.96,1.06)
HIV	c__Clostridia	Inverse variance weighted	5	-0.0174115	0.013187	0.186717	-0.043258	0.008435	0.982739	0.957664	1.00847	0.98(0.96,1.01)
		Weighted median	5	-0.0189244	0.0162024	0.242808	-0.0506812	0.0128324	0.981254	0.950582	1.01292	0.98(0.95,1.01)
		MR Egger	5	-0.0329619	0.0249029	0.277457	-0.0817716	0.0158479	0.967575	0.921482	1.01597	0.97(0.92,1.02)
		Weighted mode	5	-0.0201094	0.0207516	0.387394	-0.0607826	0.0205638	0.980091	0.941028	1.02078	0.98(0.94,1.02)
		Simple mode	5	-0.0110996	0.0252817	0.683308	-0.0606519	0.0384526	0.988962	0.941151	1.0392	0.99(0.94,1.04)
HIV	o__Bacillales	Inverse variance weighted	4	0.00741785	0.0311344	0.811685	-0.0536056	0.0684413	1.00745	0.947806	1.07084	1.01(0.95,1.07)
		Weighted median	4	-0.00530138	0.0364982	0.884513	-0.0768378	0.0662351	0.994713	0.92604	1.06848	0.99(0.93,1.07)
		MR Egger	4	-0.0303094	0.0641284	0.683029	-0.156001	0.0953822	0.970145	0.855558	1.10008	0.97(0.86,1.10)
		Weighted mode	4	-0.00404405	0.0462559	0.93584	-0.0947055	0.0866174	0.995964	0.909641	1.09048	1.00(0.91,1.09)
		Simple mode	4	-0.00146633	0.0479137	0.977508	-0.0953772	0.0924445	0.998535	0.90903	1.09685	1.00(0.91,1.10)
HIV	o__Erysipelotrichales	Inverse variance weighted	4	0.00363243	0.0210025	0.862689	-0.0375325	0.0447974	1.00364	0.963163	1.04582	1.00(0.96,1.05)
		Weighted median	4	0.0186788	0.0188714	0.322275	-0.0183092	0.0556669	1.01885	0.981857	1.05725	1.02(0.98,1.06)
		MR Egger	4	0.0576005	0.0401387	0.287744	-0.0210713	0.136272	1.05929	0.979149	1.14599	1.06(0.98,1.15)
		Weighted mode	4	0.0251935	0.0210225	0.316798	-0.0160106	0.0663976	1.02551	0.984117	1.06865	1.03(0.98,1.07)
		Simple mode	4	0.024452	0.0268698	0.429907	-0.0282129	0.0771168	1.02475	0.972181	1.08017	1.02(0.97,1.08)
HIV	f__Coriobacteriaceae	Inverse variance weighted	4	0.00612628	0.0151446	0.685831	-0.0235572	0.0358097	1.00615	0.976718	1.03646	1.01(0.98,1.04)
		Weighted median	4	0.010934	0.0189665	0.564283	-0.0262403	0.0481084	1.01099	0.974101	1.04928	1.01(0.97,1.05)
		MR Egger	4	0.0129185	0.0366323	0.758045	-0.0588807	0.0847178	1.013	0.942819	1.08841	1.01(0.94,1.09)
		Weighted mode	4	0.0105516	0.0211527	0.652181	-0.0309077	0.0520108	1.01061	0.969565	1.05339	1.01(0.97,1.05)
		Simple mode	4	0.0267599	0.0272538	0.398564	-0.0266576	0.0801774	1.02712	0.973695	1.08348	1.03(0.97,1.08)
HIV	g__Coprobacter	Inverse variance weighted	4	0.0432147	0.0338664	0.201943	-0.0231634	0.109593	1.04416	0.977103	1.11582	1.04(0.98,1.12)
		Weighted median	4	0.0422024	0.0399531	0.290832	-0.0361056	0.12051	1.04311	0.964538	1.12807	1.04(0.96,1.13)
		MR Egger	4	0.0743897	0.0762096	0.431952	-0.0749811	0.22376	1.07723	0.927761	1.25077	1.08(0.93,1.25)
		Weighted mode	4	0.0444068	0.045627	0.402208	-0.045022	0.133836	1.04541	0.955976	1.1432	1.05(0.96,1.14)
		Simple mode	4	0.026989	0.0531732	0.646719	-0.0772305	0.131208	1.02736	0.925676	1.14021	1.03(0.93,1.14)
HIV	g__Coprococcus2	Inverse variance weighted	4	-0.0198654	0.0188863	0.292874	-0.0568825	0.0171518	0.980331	0.944705	1.0173	0.98(0.94,1.02)
		Weighted median	4	-0.0189646	0.022695	0.403362	-0.0634468	0.0255175	0.981214	0.938524	1.02585	0.98(0.94,1.03)
		MR Egger	4	0.0138812	0.0429183	0.777054	-0.0702387	0.0980012	1.01398	0.932171	1.10296	1.01(0.93,1.10)
		Weighted mode	4	-0.00693738	0.0239117	0.790618	-0.0538042	0.0399295	0.993087	0.947618	1.04074	0.99(0.95,1.04)
		Simple mode	4	-0.03234	0.0284814	0.338684	-0.0881636	0.0234836	0.968177	0.915611	1.02376	0.97(0.92,1.02)
HIV	g__Eggerthella	Inverse variance weighted	4	0.0311906	0.0279675	0.264746	-0.0236258	0.086007	1.03168	0.976651	1.08981	1.03(0.98,1.09)
		Weighted median	4	0.017661	0.0356484	0.620301	-0.0522098	0.0875318	1.01782	0.94913	1.09148	1.02(0.95,1.09)
		MR Egger	4	0.0341073	0.0639365	0.647064	-0.0912082	0.159423	1.0347	0.912828	1.17283	1.03(0.91,1.17)
		Weighted mode	4	0.0101914	0.039069	0.811085	-0.0663839	0.0867666	1.01024	0.935772	1.09064	1.01(0.94,1.09)
		Simple mode	4	0.0184869	0.0450797	0.709265	-0.0698693	0.106843	1.01866	0.932516	1.11276	1.02(0.93,1.11)
HIV	g__Paraprevotella	Inverse variance weighted	4	-0.0179232	0.032762	0.584328	-0.0821366	0.0462903	0.982236	0.921146	1.04738	0.98(0.92,1.05)
		Weighted median	4	-0.00875737	0.0391902	0.823179	-0.0855701	0.0680554	0.991281	0.917989	1.07042	0.99(0.92,1.07)
		MR Egger	4	0.0251249	0.0739894	0.766521	-0.119894	0.170144	1.02544	0.887014	1.18548	1.03(0.89,1.19)
		Weighted mode	4	0.00872895	0.0476111	0.866224	-0.0845888	0.102047	1.00877	0.91889	1.10744	1.01(0.92,1.11)
		Simple mode	4	0.00744033	0.0568374	0.904135	-0.103961	0.118842	1.00747	0.90126	1.12619	1.01(0.90,1.13)
HIV	g__RuminococcaceaeUCG005	Inverse variance weighted	4	-0.00965144	0.0159081	0.544049	-0.0408312	0.0215284	0.990395	0.959991	1.02176	0.99(0.96,1.02)
		Weighted median	4	-0.00649236	0.0182887	0.722595	-0.0423382	0.0293535	0.993529	0.958546	1.02979	0.99(0.96,1.03)
		MR Egger	4	0.0193935	0.036263	0.646286	-0.0516819	0.0904688	1.01958	0.949631	1.09469	1.02(0.95,1.09)
		Weighted mode	4	0.00101976	0.0215666	0.965258	-0.0412507	0.0432903	1.00102	0.959588	1.04424	1.00(0.96,1.04)
		Simple mode	4	-0.0227105	0.0270955	0.463461	-0.0758176	0.0303967	0.977545	0.926985	1.03086	0.98(0.93,1.03)
HIV	g__Subdoligranulum	Inverse variance weighted	4	-0.00665934	0.0152319	0.661969	-0.0365139	0.0231952	0.993363	0.964145	1.02347	0.99(0.96,1.02)
		Weighted median	4	-0.0072088	0.0191031	0.705904	-0.0446508	0.0302332	0.992817	0.956331	1.03069	0.99(0.96,1.03)
		MR Egger	4	0.0169705	0.0346362	0.672634	-0.0509165	0.0848575	1.01712	0.950358	1.08856	1.02(0.95,1.09)
		Weighted mode	4	-0.00590966	0.0214229	0.800569	-0.0478986	0.0360793	0.994108	0.95323	1.03674	0.99(0.95,1.04)
		Simple mode	4	-0.0182474	0.0250286	0.518725	-0.0673034	0.0308086	0.981918	0.934912	1.03129	0.98(0.93,1.03)
HIV	s__Bacteroides_ovatus	Inverse variance weighted	4	0.0392002	0.0250155	0.117106	-0.00983019	0.0882306	1.03998	0.990218	1.09224	1.04(0.99,1.09)
		Weighted median	4	0.039533	0.0309615	0.201657	-0.0211516	0.100218	1.04032	0.979071	1.10541	1.04(0.98,1.11)
		MR Egger	4	0.0484168	0.0563828	0.480984	-0.0620936	0.158927	1.04961	0.939795	1.17225	1.05(0.94,1.17)
		Weighted mode	4	0.0499842	0.0371764	0.271405	-0.0228816	0.12285	1.05125	0.977378	1.13071	1.05(0.98,1.13)
		Simple mode	4	0.0391504	0.0408192	0.408255	-0.0408552	0.119156	1.03993	0.959968	1.12655	1.04(0.96,1.13)
HIV	s__Bacteroides_salyersiae	Inverse variance weighted	4	0.00061282	0.054996	0.991109	-0.107179	0.108405	1.00061	0.898365	1.1145	1.00(0.90,1.11)
		Weighted median	4	0.0327315	0.0675658	0.628074	-0.0996974	0.16516	1.03327	0.905111	1.17958	1.03(0.91,1.18)
		MR Egger	4	0.0464115	0.124556	0.745216	-0.197718	0.290541	1.04751	0.820601	1.33715	1.05(0.82,1.34)
		Weighted mode	4	0.0343756	0.0770593	0.685762	-0.116661	0.185412	1.03497	0.889887	1.20371	1.03(0.89,1.20)
		Simple mode	4	-0.0517632	0.0855896	0.588002	-0.219519	0.115992	0.949554	0.802905	1.12299	0.95(0.80,1.12)
HIV	s__Parabacteroides_distasonis	Inverse variance weighted	4	0.00859725	0.0347026	0.804335	-0.0594199	0.0766144	1.00863	0.942311	1.07963	1.01(0.94,1.08)
		Weighted median	4	0.00205972	0.0360545	0.954443	-0.0686072	0.0727266	1.00206	0.933693	1.07544	1.00(0.93,1.08)
		MR Egger	4	-0.0901079	0.059703	0.270288	-0.207126	0.02691	0.913833	0.812917	1.02728	0.91(0.81,1.03)
		Weighted mode	4	-0.00667788	0.0372025	0.868984	-0.0795948	0.0662391	0.993344	0.92349	1.06848	0.99(0.92,1.07)
		Simple mode	4	0.0123373	0.0532978	0.831833	-0.0921265	0.116801	1.01241	0.91199	1.1239	1.01(0.91,1.12)
HIV	s__Parabacteroides_johnsonii	Inverse variance weighted	4	-0.000534921	0.0656619	0.9935	-0.129232	0.128162	0.999465	0.87877	1.13674	1.00(0.88,1.14)
		Weighted median	4	-0.0642402	0.0740917	0.385922	-0.20946	0.0809794	0.93778	0.811022	1.08435	0.94(0.81,1.08)
		MR Egger	4	0.195918	0.119914	0.243907	-0.0391137	0.43095	1.21643	0.961641	1.53872	1.22(0.96,1.54)
		Weighted mode	4	0.119111	0.078133	0.224792	-0.0340295	0.272252	1.1265	0.966543	1.31292	1.13(0.97,1.31)
		Simple mode	4	-0.0978479	0.1185	0.469501	-0.330108	0.134412	0.906787	0.718846	1.14386	0.91(0.72,1.14)
HIV	s__Pseudoflavonifractor_capillosus	Inverse variance weighted	4	-0.0535312	0.0353471	0.129913	-0.122811	0.0157491	0.947876	0.88443	1.01587	0.95(0.88,1.02)
		Weighted median	4	-0.0531577	0.0438852	0.225785	-0.139173	0.0328573	0.948231	0.870078	1.0334	0.95(0.87,1.03)
		MR Egger	4	-0.0696877	0.0797245	0.474236	-0.225948	0.0865723	0.932685	0.79776	1.09043	0.93(0.80,1.10)
		Weighted mode	4	-0.0581157	0.0502608	0.331285	-0.156627	0.0403955	0.943541	0.855023	1.04122	0.94(0.86,1.04)
		Simple mode	4	-0.0372884	0.0561008	0.55379	-0.147246	0.0726692	0.963398	0.863082	1.07537	0.96(0.86,1.08)
HIV	s__Ruminococcus_callidus	Inverse variance weighted	3	0.0227538	0.0534027	0.67005	-0.0819156	0.127423	1.02301	0.92135	1.1359	1.02(0.92,1.14)
		Weighted median	3	0.0169665	0.0672219	0.800736	-0.114788	0.148721	1.01711	0.891555	1.16035	1.02(0.89,1.16)
		MR Egger	3	-0.0481812	0.182156	0.835381	-0.405207	0.308844	0.952961	0.666839	1.36185	0.95(0.67,1.36)
		Weighted mode	3	0.0103076	0.0722784	0.899669	-0.131358	0.151973	1.01036	0.876904	1.16413	1.01(0.88,1.16)
		Simple mode	3	0.0117204	0.0762557	0.891955	-0.137741	0.161181	1.01179	0.871325	1.1749	1.01(0.87,1.17)
HIV	s__Streptococcus_parasanguinis	Inverse variance weighted	4	-0.057947	0.0519613	0.264767	-0.159791	0.0438972	0.9437	0.852322	1.04487	0.94(0.85,1.04)
		Weighted median	4	-0.0748578	0.0623233	0.229704	-0.197011	0.0472958	0.927875	0.821181	1.04843	0.93(0.82,1.05)
		MR Egger	4	-0.0300623	0.116381	0.82032	-0.258169	0.198045	0.970385	0.772465	1.21902	0.97(0.77,1.22)
		Weighted mode	4	-0.0770759	0.0762596	0.3866	-0.226545	0.0723929	0.92582	0.797284	1.07508	0.93(0.80,1.08)
		Simple mode	4	-0.0775579	0.0852294	0.429919	-0.244607	0.0894917	0.925373	0.783012	1.09362	0.93(0.78,1.09)
HIV	CTACK	Inverse variance weighted	5	-0.00670394	0.0321868	0.835009	-0.0697901	0.0563822	0.993318	0.93259	1.058	0.99(0.93,1.06)
		Weighted median	5	-0.0130061	0.0387575	0.73719	-0.0889708	0.0629586	0.987078	0.914872	1.06498	0.99(0.91,1.06)
		MR Egger	5	-0.00228607	0.0746312	0.977487	-0.148563	0.143991	0.997717	0.861946	1.15487	1.00(0.86,1.15)
		Weighted mode	5	-0.023416	0.0553451	0.693985	-0.131893	0.0850604	0.976856	0.876435	1.08878	0.98(0.88,1.09)
		Simple mode	5	-0.0110448	0.0538362	0.847468	-0.116564	0.0944741	0.989016	0.889973	1.09908	0.99(0.89,1.10)
HIV	10-undecenoate (11:1n1)	Inverse variance weighted	2	-0.0210845	0.00832919	0.0113607	-0.0374098	-0.00475933	0.979136	0.963281	0.995252	0.98(0.96,1.00)
HIV	1-myristoylglycerophosphocholine	Inverse variance weighted	3	-0.0043193	0.00780198	0.579842	-0.0196112	0.0109726	0.99569	0.98058	1.01103	1.00(0.98,1.01)
		Weighted median	3	-0.00169259	0.00967161	0.861075	-0.0206489	0.0172638	0.998309	0.979563	1.01741	1.00(0.98,1.02)
		MR Egger	3	-0.0302947	0.0242752	0.430058	-0.0778741	0.0172846	0.97016	0.925081	1.01743	0.97(0.93,1.02)
		Weighted mode	3	0.00237823	0.0127802	0.869541	-0.022671	0.0274275	1.00238	0.977584	1.02781	1.00(0.98,1.03)
		Simple mode	3	0.000344684	0.0126912	0.980799	-0.02453	0.0252194	1.00034	0.975768	1.02554	1.00(0.98,1.03)
HIV	2-aminobutyrate	Inverse variance weighted	2	-0.00339514	0.00598626	0.570608	-0.0151282	0.00833793	0.996611	0.984986	1.00837	1.00(0.98,1.01)
HIV	2-linoleoylglycerophosphocholine	Inverse variance weighted	2	-0.00361288	0.008728	0.678917	-0.0207198	0.013494	0.996394	0.979493	1.01359	1.00(0.98,1.01)
HIV	3-(4-hydroxyphenyl)lactate	Inverse variance weighted	2	0.000258416	0.011804	0.982534	-0.0228775	0.0233943	1.00026	0.977382	1.02367	1.00(0.98,1.02)
HIV	citrulline	Inverse variance weighted	2	-0.00239339	0.00847939	0.777744	-0.019013	0.0142262	0.997609	0.981167	1.01433	1.00(0.98,1.01)
HIV	hypoxanthine	Inverse variance weighted	2	-0.0143438	0.00732731	0.0502789	-0.0287053	1.77087e-05	0.985759	0.971703	1.00002	0.99(0.97,1.00)
HIV	indolepropionate	Inverse variance weighted	2	0.0120787	0.0250138	0.629181	-0.0369484	0.0611057	1.01215	0.963726	1.06301	1.01(0.96,1.06)
HIV	lactate	Inverse variance weighted	2	0.00337679	0.0059342	0.56933	-0.00825424	0.0150078	1.00338	0.99178	1.01512	1.00(0.99,1.02)
HIV	N-acetylglycine	Inverse variance weighted	2	-0.010431	0.0167142	0.532574	-0.0431909	0.0223288	0.989623	0.957729	1.02258	0.99(0.96,1.02)
HIV	palmitate	Inverse variance weighted	2	-0.00925263	0.00558481	0.0975698	-0.0201989	0.00169358	0.99079	0.980004	1.0017	0.99(0.98,1.00)
HIV	phenylalanylphenylalanine	Inverse variance weighted	2	0.00377446	0.0165796	0.819913	-0.0287216	0.0362706	1.00378	0.971687	1.03694	1.00(0.97,1.04)
HIV	p-acetamidophenylglucuronide	Inverse variance weighted	3	-0.0489692	0.0671696	0.465979	-0.180622	0.0826833	0.95221	0.834751	1.0862	0.95(0.83,1.09)
		Weighted median	3	-0.0463441	0.0809884	0.567165	-0.205081	0.112393	0.954713	0.814581	1.11895	0.95(0.81,1.12)
		MR Egger	3	-0.222937	0.208732	0.479058	-0.63205	0.186177	0.800166	0.531501	1.20464	0.80(0.53,1.20)
		Weighted mode	3	0.000967685	0.0983392	0.993042	-0.191777	0.193713	1.00097	0.825491	1.21375	1.00(0.83,1.21)
		Simple mode	3	-0.0567032	0.0997978	0.627198	-0.252307	0.1389	0.944874	0.777006	1.14901	0.94(0.78,1.15)
CTACK	g__Eggerthella	Inverse variance weighted	9	0.0620855	0.0496374	0.211014	-0.0352037	0.159375	1.06405	0.965409	1.17278	1.06(0.97,1.17)
		Weighted median	9	0.122859	0.063446	0.0528138	-0.00149476	0.247214	1.13073	0.998506	1.28045	1.13(1.00,1.28)
		MR Egger	9	0.18039	0.112774	0.153726	-0.0406468	0.401426	1.19768	0.960168	1.49395	1.20(0.96,1.49)
		Weighted mode	9	0.127676	0.0671859	0.0939186	-0.00400828	0.259361	1.13618	0.996	1.2961	1.14(1.00,1.30)
		Simple mode	9	0.130057	0.0999867	0.229561	-0.0659169	0.326031	1.13889	0.936209	1.38546	1.14(0.94,1.39)
10-undecenoate (11:1n1)	p__Proteobacteria	Inverse variance weighted	20	-0.109206	0.101755	0.283169	-0.308646	0.0902337	0.896545	0.73444	1.09443	0.90(0.73,1.09)
		Weighted median	20	-0.172168	0.117358	0.142368	-0.402189	0.0578541	0.841838	0.668854	1.05956	0.84(0.67,1.06)
		MR Egger	20	-0.195527	0.145509	0.195725	-0.480724	0.08967	0.822401	0.618335	1.09381	0.82(0.62,1.09)
		Weighted mode	20	-0.174708	0.0979477	0.0904559	-0.366686	0.0172693	0.839702	0.693028	1.01742	0.84(0.69,1.02)
		Simple mode	20	-0.244154	0.294426	0.417257	-0.821228	0.332921	0.783367	0.439891	1.39504	0.78(0.44,1.40)
2-aminobutyrate	g__Coprobacter	Inverse variance weighted	40	0.720179	0.406812	0.076677	-0.0771717	1.51753	2.0548	0.925731	4.56095	2.05(0.93,4.56)
		Weighted median	40	0.47594	0.583827	0.414953	-0.66836	1.62024	1.60953	0.512548	5.05431	1.61(0.51,5.05)
		MR Egger	40	-1.64114	1.51387	0.285166	-4.60832	1.32605	0.19376	0.00996852	3.76615	0.19(0.01,3.77)
		Weighted mode	40	0.530612	1.00873	0.601854	-1.4465	2.50772	1.69997	0.235393	12.2769	1.70(0.24,12.28)
		Simple mode	40	0.502208	1.14449	0.663224	-1.74099	2.74541	1.65237	0.175346	15.571	1.65(0.18,15.57)
3-(4-hydroxyphenyl)lactate	g__Coprobacter	Inverse variance weighted	10	1.19247	0.711197	0.0935994	-0.201476	2.58642	3.29521	0.817524	13.2821	3.30(0.82,13.28)
		Weighted median	10	0.83515	0.872231	0.338321	-0.874422	2.54472	2.30516	0.417103	12.7397	2.31(0.42,12.74)
		MR Egger	10	2.92114	3.7851	0.462449	-4.49765	10.3399	18.5625	0.0111351	30944	18.56(0.01,30944.04)
		Weighted mode	10	-0.678004	1.79897	0.714992	-4.20399	2.84798	0.507629	0.0149359	17.2529	0.51(0.01,17.25)
		Simple mode	10	-0.678004	1.76189	0.70931	-4.13131	2.7753	0.507629	0.0160618	16.0435	0.51(0.02,16.04)
hypoxanthine	g__Paraprevotella	Inverse variance weighted	15	-0.287843	0.564305	0.609993	-1.39388	0.818194	0.74988	0.248111	2.2664	0.75(0.25,2.27)
		Weighted median	15	0.407374	0.6632	0.539047	-0.892499	1.70725	1.50287	0.409631	5.51376	1.50(0.41,5.51)
		MR Egger	15	0.997881	2.91669	0.737723	-4.71883	6.71459	2.71253	0.0089256	824.348	2.71(0.01,824.35)
		Weighted mode	15	0.738637	0.837651	0.392775	-0.903158	2.38043	2.09308	0.405288	10.8096	2.09(0.41,10.81)
		Simple mode	15	0.927629	1.10965	0.417212	-1.24728	3.10253	2.52851	0.287286	22.2543	2.53(0.29,22.25)
phenylalanylphenylalanine	g__Paraprevotella	Inverse variance weighted	4	-0.0398989	0.514069	0.938135	-1.04747	0.967676	0.960887	0.350823	2.63182	0.96(0.35,2.63)
		Weighted median	4	-0.0179443	0.557333	0.974315	-1.11032	1.07443	0.982216	0.329455	2.92832	0.98(0.33,2.93)
		MR Egger	4	1.4408	1.58511	0.459318	-1.66602	4.54762	4.22408	0.188998	94.4074	4.22(0.19,94.41)
		Weighted mode	4	0.354735	0.647431	0.621887	-0.914229	1.6237	1.4258	0.400826	5.07182	1.43(0.40,5.07)
		Simple mode	4	-0.70376	0.905595	0.493736	-2.47873	1.07121	0.494722	0.08385	2.9189	0.49(0.08,2.92)
3-(4-hydroxyphenyl)lactate	g__RuminococcaceaeUCG005	Inverse variance weighted	10	0.0236266	0.321482	0.941414	-0.606479	0.653732	1.02391	0.545267	1.9227	1.02(0.55,1.92)
		Weighted median	10	0.0100026	0.384714	0.979257	-0.744037	0.764042	1.01005	0.475192	2.14694	1.01(0.48,2.15)
		MR Egger	10	-1.06362	1.64022	0.534852	-4.27845	2.15121	0.345204	0.0138641	8.59526	0.35(0.01,8.60)
		Weighted mode	10	-0.088602	0.672781	0.898122	-1.40725	1.23005	0.91521	0.244815	3.4214	0.92(0.24,3.42)
		Simple mode	10	-0.0626909	0.722518	0.932756	-1.47883	1.35344	0.939234	0.227905	3.87073	0.94(0.23,3.87)
indolepropionate	s__Parabacteroides_johnsonii	Inverse variance weighted	12	-0.423728	0.4535	0.350123	-1.31259	0.465132	0.654602	0.269123	1.59222	0.65(0.27,1.59)
		Weighted median	12	0.0576322	0.600322	0.923519	-1.119	1.23426	1.05933	0.326606	3.43585	1.06(0.33,3.44)
		MR Egger	12	-0.093692	0.944742	0.922961	-1.94539	1.758	0.910563	0.142932	5.80083	0.91(0.14,5.80)
		Weighted mode	12	0.13092	0.647372	0.843427	-1.13793	1.39977	1.13988	0.320482	4.05426	1.14(0.32,4.05)
		Simple mode	12	0.44179	0.892979	0.630519	-1.30845	2.19203	1.55549	0.270239	8.95336	1.56(0.27,8.95)
p-acetamidophenylglucuronide	s__Bacteroides_salyersiae	Inverse variance weighted	14	-0.0161274	0.0174846	0.356332	-0.0503972	0.0181424	0.984002	0.950852	1.01831	0.98(0.95,1.02)
		Weighted median	14	-0.0332986	0.0221528	0.132805	-0.0767182	0.0101209	0.96725	0.926151	1.01017	0.97(0.93,1.01)
		MR Egger	14	-0.0263901	0.0332581	0.442897	-0.0915759	0.0387957	0.973955	0.912492	1.03956	0.97(0.91,1.04)
		Weighted mode	14	-0.0333873	0.0229804	0.169971	-0.0784288	0.0116542	0.967164	0.924568	1.01172	0.97(0.92,1.01)
		Simple mode	14	-0.0333873	0.0300218	0.286238	-0.0922301	0.0254554	0.967164	0.911895	1.02578	0.97(0.91,1.03)
hypoxanthine	s__Ruminococcus_callidus	Inverse variance weighted	14	-0.623268	0.628502	0.321358	-1.85513	0.608597	0.53619	0.156432	1.83785	0.54(0.16,1.84)
		Weighted median	14	-0.605668	0.854132	0.47826	-2.27977	1.06843	0.54571	0.102308	2.91081	0.55(0.10,2.91)
		MR Egger	14	-1.03154	3.25025	0.756415	-7.40202	5.33895	0.356458	0.000610017	208.293	0.36(0.00,208.29)
		Weighted mode	14	-0.955611	1.48248	0.530396	-3.86128	1.95005	0.384577	0.0210411	7.02907	0.38(0.02,7.03)
		Simple mode	14	-1.33943	1.52706	0.396339	-4.33248	1.65362	0.261995	0.013135	5.22586	0.26(0.01,5.23)
2-aminobutyrate	s__Streptococcus_parasanguinis	Inverse variance weighted	40	0.627487	0.640636	0.327345	-0.628159	1.88313	1.8729	0.533573	6.57407	1.87(0.53,6.57)
		Weighted median	40	0.677725	0.927038	0.464739	-1.13927	2.49472	1.96939	0.320053	12.1183	1.97(0.32,12.12)
		MR Egger	40	3.17695	2.40011	0.193521	-1.52726	7.88116	23.9735	0.21713	2646.93	23.97(0.22,2646.93)
		Weighted mode	40	0.60553	1.79337	0.737438	-2.90947	4.12053	1.83222	0.0545048	61.5917	1.83(0.05,61.59)
		Simple mode	40	0.036859	1.93489	0.984899	-3.75553	3.82924	1.03755	0.0233881	46.0277	1.04(0.02,46.03)

[truncated: 1 more sheets: Table S10]
